# Supplementary material for: Two Different Species of Mycoplasma Endosymbionts Can Influence Trichomonas vaginalis Pathophysiology
Source: mBio. 2022 May 24;13(3):e00918-22. doi: 10.1128/mbio.00918-22 (PMC9239101; doi:10.1128/mbio.00918-22)
Supplement: TABLE S4 [file mbio.00918-22-s0006.xlsx]

## Sheet: CoreMyco_KEGG_table
Code	Pathway	N genes	N genes DE	P value
path:tva00270	Cysteine and methionine metabolism	33	4	0.0266299
path:tva00440	Phosphonate and phosphinate metabolism	4	2	0.0266299
path:tva00564	Glycerophospholipid metabolism	63	11	8.3375e-08
path:tva01100	Metabolic pathways	542	23	1.51083e-05
path:tva01110	Biosynthesis of secondary metabolites	262	13	0.00245663
path:tva00020	Citrate cycle (TCA cycle)	22	8	4.98551e-06
path:tva00040	Pentose and glucuronate interconversions	9	5	5.2158e-05
path:tva00051	Fructose and mannose metabolism	31	5	0.0223508
path:tva00220	Arginine biosynthesis	15	4	0.0109842
path:tva00250	Alanine, aspartate and glutamate metabolism	20	4	0.0244168
path:tva00260	Glycine, serine and threonine metabolism	13	3	0.0462347
path:tva002701	Cysteine and methionine metabolism	33	11	8.47178e-08
path:tva00500	Starch and sucrose metabolism	56	9	0.00080721
path:tva00520	Amino sugar and nucleotide sugar metabolism	44	6	0.0223508
path:tva00620	Pyruvate metabolism	31	11	6.48738e-08
path:tva00630	Glyoxylate and dicarboxylate metabolism	29	8	4.59436e-05
path:tva00910	Nitrogen metabolism	3	2	0.0223508
path:tva011001	Metabolic pathways	542	43	6.48738e-08
path:tva011101	Biosynthesis of secondary metabolites	262	29	6.48738e-08
path:tva01200	Carbon metabolism	100	14	4.87568e-05
path:tva01230	Biosynthesis of amino acids	64	7	0.0299815
path:tva03015	mRNA surveillance pathway	209	16	0.0109842
