# Supplementary material for: Two Different Species of Mycoplasma Endosymbionts Can Influence Trichomonas vaginalis Pathophysiology
Source: mBio. 2022 May 24;13(3):e00918-22. doi: 10.1128/mbio.00918-22 (PMC9239101; doi:10.1128/mbio.00918-22)
Supplement: TABLE S5 [file mbio.00918-22-s0007.xlsx]

## Sheet: Sheet1
Locus tag and RefSeq accession	Protein length (AA)	Signal peptide (SP) and transmembrane domain (TMD)	Annotation for RefSeq entries at NCBI	Additional information	InterProScan domain hit(s)	TPM.Tv1	TPM.Tv2	TPM.Tv-Mh1	TPM.Tv-Mh2	TPM.Tv-Mg1	TPM.Tv-Mg2	TPM.Tv-Mh-Mg	Mean.TPM
TVAG_140850, XP_001309526.1	613	TMD	polymorphic outer membrane protein, putative [Trichomonas vaginalis	Only one BlastP hit to self. Pmp protein family that shares a TMD and CT with other Pmp members and some BspA-like proteins, and boost parasite binding to human VECs, see Handrich et al. (2019)	Pectin_lyase_fold/virulence, IPR011050	543.375	844.165	2037.59	1901.4	1159.89	1416.67	1274.28	1311.05
TVAG_239650, XP_001320828.1	407	TMD	hypothetical protein TVAG_239650 [Trichomonas vaginalis G3]	Protein family in T. vaginalis, 3 hits only on Tvag	GLYCOPROTEIN 38, PTHR16861	198.04	280.813	247.974	219.578	549.288	604.991	650.931	393.088
TVAG_147050, XP_001579947.1	370	TMD	hypothetical protein TVAG_147050 [Trichomonas vaginalis G3]	Protein family in T. vaginalis, 6 hits only on Tvag	GLYCOPROTEIN 38, PTHR16861, Shisa, IPR026910	14.6827	63.6949	372.091	336.991	155.629	170.526	220.142	190.537
TVAG_166850, XP_001582296.1	748	TMD	hypothetical protein TVAG_166850 [Trichomonas vaginalis G3]	Protein family in T. vaginalis, 76 distinct hits as well as with Bacterial Bap proteins, including among Firmicutes and CFB bacteria isolated from oral cavity or the gut. More sensitive searches indicated it is part of a larger gene family in T. vaginalis (155 members), see Hirt et al. (2011). Related to the below entry TVAG_244130	No specific domain	33.3327	75.9802	497.911	445.46	53.7513	65.2709	62.9611	176.381
TVAG_244130, XP_001300677.1	751	SP, TMD	hypothetical protein TVAG_244130 [Trichomonas vaginalis G3]	Protein family in T. vaginalis, 40 distinct BlastP hits as well as with Bacterial Bap proteins, including among Firmicutes and CFB bacteria isolated from oral cavity or the gut. More sensitive searches indicated it is part of a larger gene family in T. vaginalis (155 members), see Hirt et al. (2011). More abundant in pseudocysts, see Dias-Lopes et al. (2018). Related to above TVAG_166850	No specific domain	42.0293	97.845	216.877	196.91	175.251	209.794	188.12	160.975
TVAG_212570, XP_001325298.1	624	TMD	polymorphic outer membrane protein, putative [Trichomonas vaginalis	Protein family in T. vaginalis, 35 distinct hits as well as hits among other euks and Bacteria (CFB) and Archaea). PmP protein family, see Handrich et al. (2019)	Pectin_lyase_fold/virulence, IPR011050	97.7064	119.154	176.094	161.268	152.307	173.601	158.484	148.373
TVAG_494220, XP_001329615.1	699	TMD	hypothetical protein TVAG_494220 [Trichomonas vaginalis G3]	Protein family in T. vaginalis, 48 distinct hits as well as hits among another euks (a flatworm) and 2 Firmicutes Bacteria	No specific domain	71.5801	102.366	132.794	114.36	64.1048	74.0207	68.0249	89.6072
TVAG_110300, XP_001581404.1	715	TMD	hypothetical protein TVAG_110300 [Trichomonas vaginalis G3]	Protein family in T. vaginalis, 3 hits only on Tvag	No specific domain	14.8826	25.2772	53.7589	50.9476	76.0233	86.7842	84.7392	56.059
Handrich et al. (2019). Parasites & Vectors 12: 406
Dias-Lopes et al. (2018) J. Proteome Res. 17: 3704−3718
Hirt et al. (2011). Advances in Parasitol. 77: 87-140
