# Supplementary material for: Two Different Species of Mycoplasma Endosymbionts Can Influence Trichomonas vaginalis Pathophysiology
Source: mBio. 2022 May 24;13(3):e00918-22. doi: 10.1128/mbio.00918-22 (PMC9239101; doi:10.1128/mbio.00918-22)
Supplement: TABLE S6 [file mbio.00918-22-s0008.xlsx]

## Sheet: M. hominis
Locus Tag	TPM Tv-Mh1	TPM Tv-Mh2	Mean TPM	Annotation
VI36_RS00030	454.691	475.351	465.021	membrane protein
VI36_RS00035	667.643	1309.79	988.716	hypothetical protein
VI36_RS00040	0	403.876	201.938	hypothetical protein
VI36_RS00045	17590.3	18063.8	17827	AAA domain-containing protein
VI36_RS00050	896.009	485.708	690.858	hypothetical protein
VI36_RS00055	1402.96	1229.24	1316.1	F0F1 ATP synthase subunit A
VI36_RS00060	1008.01	1144.88	1076.45	ATP synthase F0 subunit C
VI36_RS00065	1177.74	1039.73	1108.74	ATP synthase F0 subunit B
VI36_RS00070	317.337	884.682	601.009	F0F1 ATP synthase subunit delta
VI36_RS00075	1622.74	1548.19	1585.47	F0F1 ATP synthase subunit alpha
VI36_RS00080	932.581	902.736	917.659	ATP synthase F1 subunit gamma
VI36_RS00085	1796.53	1541.06	1668.8	F0F1 ATP synthase subunit beta
VI36_RS00090	1269.35	758.299	1013.82	F0F1 ATP synthase subunit epsilon
VI36_RS00095	491.872	486.575	489.223	hypothetical protein
VI36_RS00100	303.154	385.504	344.329	variable surface lipoprotein
VI36_RS00105	349.718	216.657	283.187	hypothetical protein
VI36_RS00110	162.408	139.007	150.708	hypothetical protein
VI36_RS00115	44.2795	102.87	73.5747	potassium transporter KtrB
VI36_RS00120	2176.02	2114.04	2145.03	TrkA family potassium uptake protein
VI36_RS00125	1466.61	1315.07	1390.84	C1 family peptidase
VI36_RS00130	678.661	735.775	707.218	4'-phosphopantetheinyl transferase superfamily protein
VI36_RS00135	380.804	550.469	465.636	1-acyl-sn-glycerol-3-phosphate acyltransferase
VI36_RS00140	415.422	347.439	381.431	segregation/condensation protein A
VI36_RS00145	541.427	603.764	572.596	segregation/condensation protein B
VI36_RS00150	573.253	684.915	629.084	RluA family pseudouridine synthase
VI36_RS00155	678.661	525.553	602.107	aspartyl/glutamyl-tRNA amidotransferase subunit C
VI36_RS00160	799.43	718.929	759.18	Asp-tRNA(Asn)/Glu-tRNA(Gln) amidotransferase subunit GatA
VI36_RS00165	771.249	537.528	654.388	Asp-tRNA(Asn)/Glu-tRNA(Gln) amidotransferase subunit GatB
VI36_RS00170	340.556	345.242	342.899	hypothetical protein
VI36_RS00175	613.833	411.971	512.902	hypothetical protein
VI36_RS00180	2271.22	2097.96	2184.59	valine--tRNA ligase
VI36_RS00185	172.223	240.064	206.144	phosphoglycerate kinase
VI36_RS00190	333.551	309.961	321.756	hypothetical protein
VI36_RS00195	176.662	54.7226	115.692	hypothetical protein
VI36_RS00200	15500.1	14217.1	14858.6	elongation factor Tu
VI36_RS00215	1409.94	1175.84	1292.89	hypothetical protein
VI36_RS00225	291.432	379.149	335.29	thymidine kinase
VI36_RS00230	186.263	375.028	280.645	redox-regulated ATPase YchF
VI36_RS00235	544.006	689.362	616.684	hypothetical protein
VI36_RS00240	489.605	625.596	557.601	hypothetical protein
VI36_RS00245	1269.35	750.639	1009.99	hypothetical protein
VI36_RS00250	2310.02	2029.56	2169.79	arginine--tRNA ligase
VI36_RS00255	312.6	237.676	275.138	cysteine--tRNA ligase
VI36_RS00260	346.185	229.787	287.986	23S rRNA (guanosine(2251)-2'-O)-methyltransferase RlmB
VI36_RS00265	7433	7315.64	7374.32	carbamate kinase
VI36_RS00270	6926.69	7291	7108.84	ornithine carbamoyltransferase
VI36_RS00275	7462	7302.46	7382.23	MscL family protein
VI36_RS00285	287.399	300.458	293.929	thermonuclease family protein
VI36_RS00290	477.663	332.912	405.288	ketose-bisphosphate aldolase
VI36_RS00295	1328.39	1851.66	1590.02	hypothetical protein
VI36_RS00300	163671	166441	165056	arginine deiminase
VI36_RS00305	140.173	130.26	135.217	hypothetical protein
VI36_RS00315	42.1554	117.522	79.8389	hypothetical protein
VI36_RS00320	6133.97	5745.4	5939.69	P80 family lipoprotein
VI36_RS00325	3324.67	3352.48	3338.57	hypothetical protein
VI36_RS00330	3702.26	4144.9	3923.58	ATP-binding cassette domain-containing protein
VI36_RS00335	1545.62	1967.12	1756.37	sugar ABC transporter permease
VI36_RS00340	2558.16	3647.28	3102.72	carbohydrate ABC transporter permease
VI36_RS00345	187.281	0	93.6403
VI36_RS00355	366.464	340.547	353.505	P80 family lipoprotein
VI36_RS00360	237.672	309.209	273.441	P80 family lipoprotein
VI36_RS00365	4341.17	2494.8	3417.98	30S ribosomal protein S4
VI36_RS00370	40.5111	0	20.2555	hypothetical protein
VI36_RS00375	105.291	538.147	321.719	hypothetical protein
VI36_RS00395	517.598	343.566	430.582	gamma-glutamylcyclotransferase
VI36_RS00400	160.62	186.576	173.598	GIY-YIG nuclease family protein
VI36_RS00420	230.79	214.468	222.629	FMN-dependent NADH-azoreductase
VI36_RS00425	2161.32	2438.85	2300.09	50S ribosomal protein L11
VI36_RS00430	2027.66	2297.87	2162.77	50S ribosomal protein L1
VI36_RS00435	2170.08	1831.18	2000.63	phosphopyruvate hydratase
VI36_RS00440	336.003	223.029	279.516	hypothetical protein
VI36_RS00445	2011.79	1936.28	1974.04	trigger factor
VI36_RS00450	567.904	576.833	572.369	preprotein translocase subunit SecA
VI36_RS00455	1348.68	1916.81	1632.75	NUDIX domain-containing protein
VI36_RS00465	342.039	286.065	314.052	DNA polymerase III subunit gamma/tau
VI36_RS00470	114.241	318.485	216.363	YbaB/EbfC family nucleoid-associated protein
VI36_RS00475	57.9904	215.557	136.774	toprim domain-containing protein
VI36_RS00480	480.454	496.083	488.268	dTMP kinase
VI36_RS00485	287.658	190.938	239.298	DNA polymerase III subunit
VI36_RS00490	768.008	1115.14	941.576	16S rRNA (cytidine(1402)-2'-O)-methyltransferase
VI36_RS00495	2336.75	1568.3	1952.53	30S ribosomal protein S20
VI36_RS00500	243.066	45.1752	144.121	M48 family metallopeptidase
VI36_RS00505	107.269	0	53.6344	hypothetical protein
VI36_RS00510	8963.54	9527.34	9245.44	hypothetical protein
VI36_RS00515	649.993	640.632	645.312	threonine--tRNA ligase
VI36_RS00520	478.855	254.28	366.568	tryptophan--tRNA ligase
VI36_RS00530	545.557	454.006	499.781	ATP-binding protein
VI36_RS00535	668.729	414.29	541.509	hypothetical protein
VI36_RS00540	552.78	171.229	362.004	peptide deformylase
VI36_RS00545	78.787	73.215	76.001	HlyC/CorC family transporter
VI36_RS00550	13289.3	13938.2	13613.8	30S ribosomal protein S6
VI36_RS00555	7469.62	8030.19	7749.9	single-stranded DNA-binding protein
VI36_RS00560	9205.84	6596.46	7901.15	30S ribosomal protein S18
VI36_RS00575	253.869	209.702	231.786	replication-associated recombination protein A
VI36_RS00580	654.886	236.666	445.776	phenylalanine--tRNA ligase subunit alpha
VI36_RS00585	504.237	556.434	530.336	phenylalanine--tRNA ligase subunit beta
VI36_RS00590	236.594	282.679	259.637	recombinase RecA
VI36_RS00595	467.157	710.376	588.767	YmdB family metallophosphoesterase
VI36_RS00600	72.3045	268.764	170.534	transcription antitermination protein NusB
VI36_RS00605	512.92	303.319	408.12	TlyA family RNA methyltransferase
VI36_RS00610	410.097	353.873	381.985	aminotransferase class V-fold PLP-dependent enzyme
VI36_RS00615	0	70.7745	35.3873	iron-sulfur cluster assembly scaffold protein
VI36_RS00620	299.917	354.717	327.317	DNA polymerase IV
VI36_RS00625	253.166	529.339	391.252	nicotinate-nucleotide adenylyltransferase
VI36_RS00630	2796.53	3096.39	2946.46	translation initiation factor IF-3
VI36_RS00635	181.335	0	90.6676	50S ribosomal protein L35
VI36_RS00640	1047.21	1238.55	1142.88	50S ribosomal protein L20
VI36_RS00645	307.928	228.92	268.424	tRNA 2-thiouridine(34) synthase MnmA
VI36_RS00650	527.465	526.027	526.746	alanine--tRNA ligase
VI36_RS00655	866.657	512.505	689.581	Holliday junction resolvase RuvX
VI36_RS00665	142.801	44.2341	93.5178	hypothetical protein
VI36_RS00670	1018.71	1217.14	1117.93	transcription elongation factor GreA
VI36_RS00675	43.7706	40.675	42.2228	tRNA1(Val) (adenine(37)-N6)-methyltransferase
VI36_RS00680	153.197	81.35	117.274	methionine--tRNA ligase
VI36_RS00685	80.6408	124.896	102.769	GTPase ObgE
VI36_RS00730	1288.43	1436.78	1362.61	hypothetical protein
VI36_RS00740	76.6719	142.499	109.585	RluA family pseudouridine synthase
VI36_RS00745	496.701	527.512	512.106	hypothetical protein
VI36_RS00750	728.579	406.231	567.405	hypothetical protein
VI36_RS00755	571.206	265.404	418.305	hypothetical protein
VI36_RS00760	1808.13	3055.02	2431.57	30S ribosomal protein S12
VI36_RS00765	1018.71	879.047	948.879	30S ribosomal protein S7
VI36_RS00770	2111.33	2342.25	2226.79	elongation factor G
VI36_RS00775	0	33.5955	16.7978	hypothetical protein
VI36_RS00780	185.381	215.338	200.36	DUF1846 family protein
VI36_RS00785	2126.83	2597.58	2362.2	dCMP deaminase family protein
VI36_RS00790	5605.18	5760.55	5682.86	peptide ABC transporter substrate-binding protein
VI36_RS00795	2990.61	2640.15	2815.38	ABC transporter permease
VI36_RS00800	3091.23	3247.3	3169.27	ABC transporter permease
VI36_RS00805	3641.62	2237.86	2939.74	ABC transporter ATP-binding protein
VI36_RS00810	3306.63	2984.62	3145.62	ATP-binding cassette domain-containing protein
VI36_RS00815	47.403	176.202	111.803	rRNA pseudouridine synthase
VI36_RS00825	0	27.791	13.8955	hypothetical protein
VI36_RS00830	282.775	52.5553	167.665	hypothetical protein
VI36_RS00835	152.322	141.549	146.935	acyl carrier protein
VI36_RS00850	190.402	176.936	183.669	peptide chain release factor 1
VI36_RS00855	242.036	44.9838	143.51	peptide chain release factor N(5)-glutamine methyltransferase
VI36_RS00860	785.786	786.384	786.085	molecular chaperone DnaJ
VI36_RS00865	782.729	588.826	685.777	type I DNA topoisomerase
VI36_RS00870	216.167	273.927	245.047	hypothetical protein
VI36_RS00875	567.423	698.664	633.044	hypothetical protein
VI36_RS00880	166.048	154.305	160.177	hypothetical protein
VI36_RS00885	0	96.5107	48.2554	hypothetical protein
VI36_RS00890	150.317	325.935	238.126	(d)CMP kinase
VI36_RS00895	413.543	168.13	290.836	ribosome biogenesis GTPase Der
VI36_RS00900	278.637	258.931	268.784	NAD(P)H-dependent glycerol-3-phosphate dehydrogenase
VI36_RS00905	243.066	451.752	347.409	HU family DNA-binding protein
VI36_RS00910	0	63.1915	31.5958	Holliday junction resolvase RecU
VI36_RS00915	195.842	197.158	196.5	DUF2779 domain-containing protein
VI36_RS00920	322.943	75.026	198.985	hypothetical protein
VI36_RS00925	2276.23	2434.54	2355.39	variable surface lipoprotein
VI36_RS00930	921.49	889.256	905.373	ABC transporter permease subunit
VI36_RS00935	575.522	962.676	769.099	ABC transporter permease subunit
VI36_RS00940	1854.95	1723.76	1789.35	iron-containing alcohol dehydrogenase
VI36_RS00945	457.728	301.294	379.511	transketolase
VI36_RS00955	1044.14	456.61	750.375	elongation factor P
VI36_RS00960	268.803	124.896	196.85	NAD(+) synthase
VI36_RS00965	4242.38	3745.23	3993.8	hypothetical protein
VI36_RS00970	1977.25	2041.57	2009.41
VI36_RS00980	3121.34	3016.62	3068.98	inorganic diphosphatase
VI36_RS00985	0	153.858	76.9288	Holliday junction branch migration protein RuvA
VI36_RS00990	143.7	100.153	121.926	Holliday junction branch migration DNA helicase RuvB
VI36_RS00995	533.719	578.635	556.177	hypothetical protein
VI36_RS01000	321.806	922.063	621.934	histidine--tRNA ligase
VI36_RS01005	1031.2	1052.22	1041.71	aspartate--tRNA ligase
VI36_RS01010	272.003	0	136.001	preprotein translocase subunit SecG
VI36_RS01015	938.751	887.146	912.948	ribonuclease R
VI36_RS01020	555.339	147.447	351.393	SsrA-binding protein SmpB
VI36_RS01030	38.9902	36.2327	37.6114	bifunctional 5%2C10-methylenetetrahydrofolate dehydrogenase/5%2C10-methenyltetrahydrofolate cyclohydrolase
VI36_RS01035	519.278	241.277	380.277	deoxynucleoside kinase
VI36_RS01040	362.67	954.894	658.782	hypoxanthine phosphoribosyltransferase
VI36_RS01045	569.017	203.375	386.196	hypothetical protein
VI36_RS01080	0	334.368	167.184	hypothetical protein
VI36_RS01085	257.687	79.8209	168.754	energy-coupling factor transporter ATPase
VI36_RS01090	297.159	214.778	255.969	ATP-binding cassette domain-containing protein
VI36_RS01095	144.609	67.191	105.9	energy-coupling factor transporter transmembrane protein EcfT
VI36_RS01100	153.688	190.425	172.056	NAD-dependent DNA ligase LigA
VI36_RS01110	66.8077	186.249	126.528	hypothetical protein
VI36_RS01115	1310.96	1479.3	1395.13	YebC/PmpR family DNA-binding transcriptional regulator
VI36_RS01120	35.5892	66.1444	50.8668	hypothetical protein
VI36_RS01125	69.3772	42.9805	56.1789	glucan 1%2C6-alpha-glucosidase
VI36_RS01130	781.65	446.997	614.324	hypothetical protein
VI36_RS01135	446.255	456.164	451.209	CDP-diacylglycerol--glycerol-3-phosphate 3-phosphatidyltransferase
VI36_RS01140	98.8246	36.7342	67.7794	hypothetical protein
VI36_RS01150	672.007	1665.28	1168.65	50S ribosomal protein L33
VI36_RS01155	4189.93	4562.83	4376.38	aminopeptidase P family protein
VI36_RS01160	45.1546	83.9224	64.5385	DNA processing protein smf
VI36_RS01165	482.709	224.285	353.497	deoxyribonuclease IV
VI36_RS01170	211.95	433.313	322.632	RNA polymerase sigma factor
VI36_RS01175	110.556	85.6143	98.0852	DNA primase
VI36_RS01180	149.335	115.645	132.49	glycine--tRNA ligase
VI36_RS01185	335.245	431.357	383.301	signal recognition particle protein
VI36_RS01190	80.2256	44.7311	62.4783	SGNH/GDSL hydrolase family protein
VI36_RS01195	402.258	112.143	257.2	ribosome biogenesis GTPase YlqF
VI36_RS01200	516.344	119.957	318.151	tRNA (cytidine(34)-2'-O)-methyltransferase
VI36_RS01205	5262.8	6441.28	5852.04	30S ribosomal protein S15
VI36_RS01215	1546.12	957.851	1251.99	30S ribosomal protein S9
VI36_RS01220	3072.69	3587.54	3330.12	50S ribosomal protein L13
VI36_RS01225	0	48.037	24.0185	16S rRNA (uracil(1498)-N(3))-methyltransferase
VI36_RS01265	32507.9	34599.9	33553.9	cell division protein FtsZ
VI36_RS01270	4845.62	4383.65	4614.64	hypothetical protein
VI36_RS01275	28882.9	28215.8	28549.3	16S rRNA (cytosine(1402)-N(4))-methyltransferase RsmH
VI36_RS01280	37691.8	37914.9	37803.4	division/cell wall cluster transcriptional repressor MraZ
VI36_RS01305	507.321	366.677	436.999	ABC transporter ATP-binding protein
VI36_RS01310	172.802	107.054	139.928	ABC transporter ATP-binding protein
VI36_RS01315	3220.63	2955.21	3087.92	variable surface lipoprotein
VI36_RS01335	39.6671	36.8617	38.2644	tRNA pseudouridine(55) synthase TruB
VI36_RS01340	426.273	554.577	490.425	Cof-type HAD-IIB family hydrolase
VI36_RS01345	47.2071	219.343	133.275	RNA methyltransferase
VI36_RS01350	78.5163	72.9634	75.7399	riboflavin biosynthesis protein
VI36_RS01355	159.778	215.968	187.873	DUF4011 domain-containing protein
VI36_RS01360	421.381	652.634	537.008	triosephosphate isomerase
VI36_RS01365	130.561	60.6639	95.6126	hypothetical protein
VI36_RS01370	124.175	57.6966	90.9359
VI36_RS01375	1543.8	1721.54	1632.67	variable surface lipoprotein
VI36_RS01385	544.006	189.575	366.79	hypothetical protein
VI36_RS01390	84.6231	91.7448	88.1839
VI36_RS01395	72.5341	168.511	120.522	hypothetical protein
VI36_RS01400	465.56	465.914	465.737	hypothetical protein
VI36_RS01405	569.531	778.312	673.922	hypothetical protein
VI36_RS01500	507.739	412.851	460.295	helix-turn-helix transcriptional regulator
VI36_RS01505	1384.74	241.277	813.009	cytidine deaminase
VI36_RS01510	1328.39	1728.22	1528.3	30S ribosomal protein S16
VI36_RS01515	1588.11	1618.61	1603.36	tRNA (guanosine(37)-N1)-methyltransferase TrmD
VI36_RS01520	1056.01	802.904	929.458	50S ribosomal protein L19
VI36_RS01525	23694.5	25488.1	24591.3	variable surface lipoprotein
VI36_RS01530	526.84	618.418	572.629	tyrosine--tRNA ligase
VI36_RS01535	116.573	288.876	202.724	DegV family EDD domain-containing protein
VI36_RS01540	908.737	1809.58	1359.16	50S ribosomal protein L27
VI36_RS01545	6899.72	8724.19	7811.95	50S ribosomal protein L21
VI36_RS01560	1423.15	1481.5	1452.32	DNA-directed RNA polymerase subunit beta'
VI36_RS01565	1151.93	1353.56	1252.75	DNA-directed RNA polymerase subunit beta
VI36_RS01570	1553.68	2208.17	1880.92	50S ribosomal protein L7/L12
VI36_RS01575	2477.52	1534.87	2006.19	50S ribosomal protein L10
VI36_RS01580	346.185	0	173.093	50S ribosomal protein L32
VI36_RS01585	936.403	696.143	816.273	50S ribosomal protein L17
VI36_RS01590	2152.37	2215.55	2183.96	DNA-directed RNA polymerase subunit alpha
VI36_RS01595	822.537	339.718	581.127	30S ribosomal protein S11
VI36_RS01600	835.911	345.242	590.576	30S ribosomal protein S13
VI36_RS01610	0	147.447	73.7235	translation initiation factor IF-1
VI36_RS01615	955.803	1099.68	1027.74	type I methionyl aminopeptidase
VI36_RS01620	6696.9	6589.35	6643.12	adenylate kinase
VI36_RS01625	6551.38	5459.75	6005.57	preprotein translocase subunit SecY
VI36_RS01630	4096.93	5930.42	5013.67	50S ribosomal protein L15
VI36_RS01635	7120.86	7188.53	7154.7	30S ribosomal protein S5
VI36_RS01640	3939.35	2379.49	3159.42	50S ribosomal protein L18
VI36_RS01645	7425.68	7195.41	7310.54	50S ribosomal protein L6
VI36_RS01650	4470.31	3923.37	4196.84	30S ribosomal protein S8
VI36_RS01655	0	1369.83	684.915	type Z 30S ribosomal protein S14
VI36_RS01660	5772.83	6381	6076.91	50S ribosomal protein L5
VI36_RS01665	4284.04	3981.07	4132.56	50S ribosomal protein L24
VI36_RS01670	2321.98	3193.48	2757.73	50S ribosomal protein L14
VI36_RS01675	2405.08	2570.23	2487.66	30S ribosomal protein S17
VI36_RS01680	682.037	633.802	657.919	50S ribosomal protein L29
VI36_RS01685	4112.68	3821.82	3967.25	50S ribosomal protein L16
VI36_RS01690	4822.48	4046.33	4434.4	30S ribosomal protein S3
VI36_RS01695	4130.26	4981.44	4555.85	50S ribosomal protein L22
VI36_RS01700	496.701	807.753	652.227	30S ribosomal protein S19
VI36_RS01705	8385.79	8131.54	8258.67	50S ribosomal protein L2
VI36_RS01710	4284.04	3612.45	3948.25	50S ribosomal protein L23
VI36_RS01715	6083.43	6474.88	6279.16	50S ribosomal protein L4
VI36_RS01720	7219.7	7261.62	7240.66	50S ribosomal protein L3
VI36_RS01725	11536.1	10928.4	11232.3	30S ribosomal protein S10
VI36_RS01730	513.444	1153.07	833.256	hypothetical protein
VI36_RS01735	3282.46	3676.37	3479.42	phosphoketolase family protein
VI36_RS01740	1745.35	1474.47	1609.91	50S ribosomal protein L31
VI36_RS01745	116.573	0	58.2863	hypothetical protein
VI36_RS01750	327.965	355.566	341.765	signal peptidase II
VI36_RS01755	603.975	453.785	528.88	isoleucine--tRNA ligase
VI36_RS01760	340.172	250.257	295.215	leucine--tRNA ligase
VI36_RS01770	109.322	126.988	118.155	hypothetical protein
VI36_RS01775	299.977	325.222	312.599	hypothetical protein
VI36_RS01780	40.7277	0	20.3638	hypothetical protein
VI36_RS01795	159.3	126.887	143.094
VI36_RS01805	82.4846	0	41.2423
VI36_RS01810	0	125.884	62.9418	F0F1 ATP synthase subunit beta
VI36_RS01855	175.756	279.987	227.871	F0F1 ATP synthase subunit beta
VI36_RS01860	89.0769	82.7772	85.9271	ATP F0F1 synthase subunit alpha
VI36_RS01865	49.887	139.077	94.4818	hypothetical protein
VI36_RS01875	0	71.0112	35.5056	hypothetical protein
VI36_RS01885	0	64.4707	32.2354	hypothetical protein
VI36_RS01890	134.401	138.774	136.587	putative immunoglobulin-blocking virulence protein
VI36_RS01895	155.334	157.471	156.403	membrane protein
VI36_RS01900	21.2344	157.861	89.5479	ABC-F family ATP-binding cassette domain-containing protein
VI36_RS01905	3581.62	4074.32	3827.97	DJ-1/PfpI family protein
VI36_RS01910	580.887	359.87	470.379
VI36_RS01915	642.916	689.362	666.139
VI36_RS01920	552.78	1198.6	875.69
VI36_RS01925	0	296.265	148.133	ribonuclease HIII
VI36_RS01930	238.002	0	119.001
VI36_RS01935	490.306	136.689	313.497
VI36_RS01940	147.408	91.322	119.365
VI36_RS01950	533.837	429.939	481.888	Cof-type HAD-IIB family hydrolase
VI36_RS01955	2339.22	2982.64	2660.93	uracil phosphoribosyltransferase
VI36_RS01960	2688.03	1873.44	2280.74	deoxyribose-phosphate aldolase
VI36_RS01965	1978.77	2059.49	2019.13	thymidine phosphorylase
VI36_RS01970	2055.39	1332.57	1693.98	purine-nucleoside phosphorylase
VI36_RS01975	101.548	94.366	97.9569	DNA repair protein RecO
VI36_RS01985	176.966	219.267	198.116	ribonuclease J
VI36_RS01990	0	64.7328	32.3664	hypothetical protein
VI36_RS01995	183.079	204.157	193.618	FAD-dependent oxidoreductase
VI36_RS02000	875.971	542.68	709.325	prolipoprotein diacylglyceryl transferase
VI36_RS02005	557.274	472.831	515.052	excinuclease ABC subunit UvrA
VI36_RS02010	262.288	216.657	239.473	hypothetical protein
VI36_RS02015	698.944	627.116	663.03	hypothetical protein
VI36_RS02020	483.757	760.769	622.263	HAD family phosphatase
VI36_RS02025	255.764	39.6126	147.688	hypothetical protein
VI36_RS02030	860.948	923.146	892.047	variable adherence-associated lipoprotein adhesin Vaa
VI36_RS02050	1980.4	1908.78	1944.59
VI36_RS02055	1494.74	694.516	1094.63	HIT family protein
VI36_RS02060	1156.13	1165.41	1160.77	hypothetical protein
VI36_RS02065	992.01	802.904	897.457	hypothetical protein
VI36_RS02070	45.88	42.6353	44.2576	hypothetical protein
VI36_RS02075	282.077	327.66	304.868	ABC transporter ATP-binding protein
VI36_RS02080	147.302	110.268	128.785	ABC transporter permease
VI36_RS02085	47.7997	0	23.8998	16S rRNA (guanine(527)-N(7))-methyltransferase RsmG
VI36_RS02090	562.418	751.299	656.858	ribose-phosphate pyrophosphokinase
VI36_RS02095	719.342	781.768	750.555	magnesium-translocating P-type ATPase
VI36_RS02100	46.065	0	23.0325	ATP-binding cassette domain-containing protein
VI36_RS02105	3572.25	3451.08	3511.66	lactate dehydrogenase
VI36_RS02110	493.314	506.681	499.998	hypothetical protein
VI36_RS02115	204.002	189.575	196.788	S1 RNA-binding domain-containing protein
VI36_RS02120	0	55.8746	27.9373	ABC transporter substrate-binding protein
VI36_RS02125	146.84	81.8728	114.356	hypothetical protein
VI36_RS02130	0	19.0254	9.51271	ABC transporter permease subunit
VI36_RS02140	208.796	221.748	215.272	methionine adenosyltransferase
VI36_RS02145	139.745	97.3961	118.57	aspartate--ammonia ligase
VI36_RS02150	2255.18	2646.67	2450.92	DUF885 family protein
VI36_RS02160	112.001	104.08	108.041	oligoendopeptidase F
VI36_RS02165	199.258	61.722	130.49	adenine phosphoribosyltransferase
VI36_RS02170	331.134	307.715	319.425	ribonuclease J
VI36_RS02175	443.324	348.591	395.957	hypothetical protein
VI36_RS02180	137.403	182.409	159.906	hypothetical protein
VI36_RS02185	70.3023	146.993	108.648	P75 protein precursor
VI36_RS02190	476.69	534.628	505.659	ABC transporter ATP-binding protein
VI36_RS02195	510.168	558.746	534.457	hypothetical protein
VI36_RS02200	3531.09	3184.85	3357.97	LemA family protein
VI36_RS02205	2024.3	1603.06	1813.68	DNA gyrase subunit B
VI36_RS02210	639.751	509.577	574.664	phosphotransferase
VI36_RS02215	868.233	1210.24	1039.24	hypothetical protein
VI36_RS02220	721.97	1183.96	952.965	hypothetical protein
VI36_RS02225	45247.5	44840.6	45044.1	DUF885 family protein
VI36_RS02235	913.929	912.991	913.46	2%2C3-bisphosphoglycerate-independent phosphoglycerate mutase
VI36_RS02240	401.487	322.216	361.851	ABC transporter ATP-binding protein
VI36_RS02245	112.738	331.756	222.247	ABC transporter ATP-binding protein
VI36_RS02250	372.214	345.891	359.052	acetate/propionate family kinase
VI36_RS02260	139.319	258.931	199.125	hypothetical protein
VI36_RS02265	248.35	230.787	239.568	DNA-formamidopyrimidine glycosylase
VI36_RS02270	1757.56	1701.31	1729.43	hypothetical protein
VI36_RS02275	2196.95	1769.36	1983.15	RpiB/LacA/LacB family sugar-phosphate isomerase
VI36_RS02280	2555.73	2446.23	2500.98	YitT family protein
VI36_RS02285	1116.29	1125.62	1120.96	YitT family protein
VI36_RS02290	1887.68	1776.96	1832.32	replicative DNA helicase
VI36_RS02295	777.151	1011.06	894.108	50S ribosomal protein L9
VI36_RS02300	972.265	790.567	881.416	DHH family phosphoesterase
VI36_RS02305	0	173.09	86.5449	YihA family ribosome biogenesis GTP-binding protein
VI36_RS02310	329.542	374.288	351.915	tRNA (adenosine(37)-N6)-threonylcarbamoyltransferase complex transferase subunit TsaD
VI36_RS02315	247.008	114.77	180.889	hypothetical protein
VI36_RS02320	257.687	478.925	368.306	hypothetical protein
VI36_RS02325	1830.38	1583.63	1707.01	M42 family metallopeptidase
VI36_RS02330	349.718	704.134	526.926	transcription termination/antitermination protein NusG
VI36_RS02345	417.592	388.059	402.825	tRNA 4-thiouridine(8) synthase ThiI
VI36_RS02350	911.126	803.269	857.198	lysine--tRNA ligase
VI36_RS02360	456.965	141.549	299.257	hypothetical protein
VI36_RS02365	226.969	246.07	236.52	hypothetical protein
VI36_RS02370	323.683	442.341	383.012	elongation factor 4
VI36_RS02375	6595.08	6769.74	6682.41	endopeptidase La
VI36_RS02380	4300.33	3673.28	3986.81	nucleotide exchange factor GrpE
VI36_RS02385	1757.56	2752.34	2254.95	heat-inducible transcriptional repressor HrcA
VI36_RS02400	759.078	1022.82	890.949	hypothetical protein
VI36_RS02405	832.221	492.141	662.181	hypothetical protein
VI36_RS02410	401.047	212.962	307.005	DNA polymerase III subunit alpha
VI36_RS02415	575.04	676.87	625.955	5'-3' exonuclease
VI36_RS02420	1061.72	1065.56	1063.64	HAD-IIB family hydrolase
VI36_RS02425	443.655	309.209	376.432	thioredoxin family protein
VI36_RS02430	693.095	799.545	746.32	proline--tRNA ligase
VI36_RS02435	4609.73	3964.44	4287.08	phosphopentomutase
VI36_RS02440	6266.39	6629.51	6447.95	pyruvate kinase
VI36_RS02445	1705.5	1786.13	1745.82	serine--tRNA ligase
VI36_RS02450	30.5458	70.9638	50.7548	AAA family ATPase
VI36_RS02455	122.183	170.313	146.248	aminoacyl-tRNA hydrolase
VI36_RS02460	36.6158	204.157	120.387	tRNA lysidine(34) synthetase TilS
VI36_RS02465	417.39	258.581	337.985	ATP-dependent zinc metalloprotease FtsH
VI36_RS02470	198.106	184.096	191.101	DUF402 domain-containing protein
VI36_RS02475	619.041	575.261	597.151	tRNA (guanosine(46)-N7)-methyltransferase TrmB
VI36_RS02480	1352.86	1676.24	1514.55	DNA gyrase subunit A
VI36_RS02485	990.432	1110.81	1050.62	Lmp protein
VI36_RS02490	39.6671	110.585	75.1261	ECF transporter S component
VI36_RS02495	2120.2	1715.28	1917.74	leucyl aminopeptidase family protein
VI36_RS02500	2033.74	1983.24	2008.49	peptidase M17
VI36_RS02505	4004.33	3830.58	3917.46
VI36_RS02510	526.457	195.69	361.074	uracil-DNA glycosylase
VI36_RS02515	875.716	776.794	826.255	methionyl-tRNA formyltransferase
VI36_RS02520	852.546	882.795	867.671	ABC transporter permease
VI36_RS02525	688.688	451.752	570.22	ABC transporter ATP-binding protein
VI36_RS02530	1091.16	691.358	891.259	glycerol-3-phosphate 1-O-acyltransferase PlsY
VI36_RS02535	544.006	1011.06	777.535	hypothetical protein
VI36_RS02540	833.519	774.571	804.045	glutamate--tRNA ligase
VI36_RS02545	362.032	373.809	367.921	variable surface lipoprotein
VI36_RS02555	378.282	210.917	294.6	rRNA maturation RNase YbeY
VI36_RS02560	503.436	323.883	413.66	GTPase Era
VI36_RS02565	205.84	439.95	322.895	membrane protein
VI36_RS02570	607.666	858.329	732.998	ABC transporter ATP-binding protein
VI36_RS02575	380.804	353.873	367.338	ABC transporter permease
VI36_RS02580	979.21	644.554	811.882	spermidine/putrescine ABC transporter permease
VI36_RS02585	739.551	361.71	550.63	hypothetical protein
VI36_RS02590	1144.96	1182.2	1163.58	asparagine--tRNA ligase
VI36_RS02595	647.935	411.971	529.953	glycosyltransferase family 2 protein
VI36_RS02600	947.623	831.682	889.652	RDD family protein
VI36_RS02605	1761.09	1764.62	1762.86	UvrD-helicase domain-containing protein
VI36_RS02610	1237.43	1129.38	1183.4	hypothetical protein
VI36_RS02615	2011.79	1819.44	1915.62	peptidase
VI36_RS02620	864.325	1431.79	1148.06	nucleotidyltransferase
VI36_RS02630	432.539	283.729	358.134	tRNA uridine-5-carboxymethylaminomethyl(34) synthesis GTPase MnmE
VI36_RS02635	412.609	455.321	433.965	23S rRNA (uracil(1939)-C(5))-methyltransferase RlmD
VI36_RS02740	82.0403	133.417	107.729	hypothetical protein
VI36_RS02745	389.459	150.798	270.128	signal recognition particle-docking protein FtsY
VI36_RS02755	282.077	131.064	206.57	UMP kinase
VI36_RS02760	372.526	750.056	561.291	ribosome recycling factor
VI36_RS02770	333.667	310.069	321.868	PolC-type DNA polymerase III
VI36_RS02780	191.466	237.233	214.349	hypothetical protein
VI36_RS02785	518.039	126.685	322.362	serine hydroxymethyltransferase
VI36_RS02790	115.395	0	57.6976	hypothetical protein
VI36_RS02795	126.233	175.959	151.096	DAK2 domain-containing protein
VI36_RS02800	34.0004	284.362	159.181	phosphate acyltransferase PlsX
VI36_RS02805	147.726	0	73.8628	ribonuclease III
VI36_RS02810	350.075	390.38	370.228	AAA family ATPase
VI36_RS02815	89.7182	83.3731	86.5457	variable surface lipoprotein
VI36_RS02830	2912.03	1665.28	2288.66	Virulence-associated protein D
VI36_RS02835	238.002	442.341	340.172	leucine-rich repeat domain-containing protein
VI36_RS02840	17.3883	48.4757	32.932	excinuclease ABC subunit UvrB
VI36_RS02870	161.282	337.22	249.251	Dam family site-specific DNA-(adenine-N6)-methyltransferase
VI36_RS02875	46.6291	86.6627	66.6459	hypothetical protein
VI36_RS02880	308.76	286.924	297.842	16S rRNA (guanine(966)-N(2))-methyltransferase RsmD
VI36_RS02885	549.236	255.197	402.217	guanylate kinase
VI36_RS02890	181.335	379.149	280.242	serine/threonine-protein phosphatase
VI36_RS02895	67.3989	219.213	143.306	serine/threonine protein kinase
VI36_RS02900	201.129	186.905	194.017	ribosome small subunit-dependent GTPase A
VI36_RS02905	264.447	196.596	230.522	ribulose-phosphate 3-epimerase
VI36_RS02910	30.5458	28.3855	29.4656	hypothetical protein
VI36_RS02915	604.075	412.76	508.417
VI36_RS02935	3086.05	3419.98	3253.01	molecular chaperone DnaK
VI36_RS02940	3795.57	3162.27	3478.92	ABC transporter permease
VI36_RS02945	4326.58	5059.63	4693.1	ABC transporter ATP-binding protein
VI36_RS02950	3745.61	3878.51	3812.06	hypothetical protein
VI36_RS02955	3066.88	2849.98	2958.43	hypothetical protein
VI36_RS02960	4576.97	6226.8	5401.88	hypothetical protein
VI36_RS02965	2589.47	2300.17	2444.82	30S ribosomal protein S2
VI36_RS02970	2409.17	1769.36	2089.27	elongation factor Ts
VI36_RS02980	64.9098	241.277	153.093	cysteine hydrolase
VI36_RS02985	47511.7	46608.5	47060.1	amino acid permease
VI36_RS02990	578.885	362.289	470.587	cation-translocating P-type ATPase
VI36_RS02995	104.808	0	52.4042	DUF4190 domain-containing protein
VI36_RS03000	1126.87	1444.38	1285.62	transcriptional regulator
VI36_RS03005	806.715	1064.04	935.375	M20/M25/M40 family metallo-hydrolase
VI36_RS03010	2274.25	1769.36	2021.8	ribonuclease
VI36_RS03015	513.718	443.288	478.503	DNA topoisomerase 4 subunit A
VI36_RS03020	196.352	414.695	305.523	type IIA DNA topoisomerase subunit B
VI36_RS03025	69.6593	0	34.8296	histidine-type phosphatase
VI36_RS03030	9350.1	8214.9	8782.5	type I glyceraldehyde-3-phosphate dehydrogenase
VI36_RS03035	5957.36	6122.21	6039.79	hypothetical protein
VI36_RS03040	89.6009	208.16	148.881	hypothetical protein
VI36_RS03045	196.629	274.084	235.356	MATE family efflux transporter
VI36_RS03050	616.54	438.128	527.334	prolyl aminopeptidase
VI36_RS03055	970.573	709.717	840.145	S1 RNA-binding domain-containing protein
VI36_RS03060	263.127	285.272	274.2	type I restriction-modification system subunit M
VI36_RS03065	139.659	337.434	238.546	restriction endonuclease subunit S
VI36_RS03070	167.182	310.717	238.95	hypothetical protein
VI36_RS03075	174.859	487.478	331.168	restriction endonuclease subunit S
VI36_RS03080	644.551	743.546	694.049	type I restriction endonuclease subunit R
VI36_RS03085	1691.69	1533.23	1612.46	transcription termination factor NusA
VI36_RS03090	0	105.111	52.5553	YlxR family protein
VI36_RS03095	1470.43	1594.18	1532.3	translation initiation factor IF-2
VI36_RS03100	1415.38	939.485	1177.43	30S ribosome-binding factor RbfA
VI36_RS03105	2672.53	2623.44	2647.98	tRNA uridine-5-carboxymethylaminomethyl(34) synthesis enzyme MnmG
VI36_RS03110	1190.01	1327.02	1258.52	23S rRNA (pseudouridine(1915)-N(3))-methyltransferase RlmH
VI36_RS03115	1471.82	1302.6	1387.21	bifunctional oligoribonuclease/PAP phosphatase NrnA
VI36_RS03120	1562.57	1484.33	1523.45	bifunctional oligoribonuclease/PAP phosphatase NrnA
VI36_RS03125	800.756	793.733	797.245	hypothetical protein
VI36_RS03130	542.391	630.04	586.216	nicotinate phosphoribosyltransferase
VI36_RS03135	1126.32	1420.47	1273.4	hypothetical protein
VI36_RS03140	192.002	356.846	274.424	hypothetical protein
VI36_RS03145	5136.56	4581.72	4859.14	membrane protein insertase YidC
VI36_RS03150	103.856	482.554	293.205	ribonuclease P protein component
VI36_RS03155	233.145	216.657	224.901	50S ribosomal protein L34
VI36_RS03160	295.451	160.158	227.805	chromosomal replication initiator protein DnaA
VI36_RS03165	998.83	986.202	992.516	DNA polymerase III subunit beta
VI36_RS03170	160.903	598.095	379.499	RNA-binding S4 domain-containing protein
VI36_RS03175	519.278	1125.96	822.618	50S ribosomal protein L28
VI36_RS03180	0	82.296	41.148	ribosomal RNA small subunit methyltransferase A
VI36_RS03185	0	41.4695	20.7347	TatD family hydrolase
VI36_RS03210	31.9109	29.6541	30.7825	LD-carboxypeptidase
VI36_RS03215	149.196	19.8063	84.5009	type III restriction endonuclease
VI36_RS03515	131.312	122.025	126.668	leucine-rich repeat protein
VI36_RS03520	191.466	118.617	155.041	leucine-rich repeat protein

## Sheet: M. girerdii
Locus Tag	TPM Tv-Mg1	TPM Tv-Mg2	TPM Tv-Mh-Mg	Mean TPM Tv-Mg	Mean TPM ALL	Annotation
B1217_0001	442.883	489.965	496.393	466.424	476.414	chromosomal replication initiator protein DnaA
B1217_0002	1064.29	965.155	842.029	1014.72	957.157	DNA polymerase III subunit beta
B1217_0003	589.443	583.911	475.831	586.677	549.729	putative DNA helicase
B1217_0004	813.015	953.971	675.779	883.493	814.255	ribosome-binding ATPase YchF
B1217_0005	1108.42	1068.27	1121.37	1088.34	1099.35	histidine phosphatase superfamily protein
B1217_0006	1306.17	1453.2	1643.1	1379.68	1467.49	glycosyltransferase family 2 protein
B1217_0007	504.136	555.515	626.274	529.825	561.975	aminoglycoside phosphotransferase
B1217_0008	852.212	940.753	1220.67	896.482	1004.54	glycosyltransferase family 2 (BcbE-like) protein
B1217_0009	1764.19	1757.65	1604.14	1760.92	1708.66	thymidine kinase
B1217_0010	1451.82	1486.51	1091.35	1469.17	1343.23	hypothetical protein
B1217_0011	2089.18	2320.3	1326.53	2204.74	1912	hypothetical protein
B1217_0012	4485.3	4151.06	4283.76	4318.18	4306.71	phosphate acetyltransferase
B1217_0013	685.272	651.147	605.021	668.21	647.147	phosphopantetheine adenylyltransferase
B1217_0014	454.83	436.788	371.625	445.809	421.081	type III pantothenate kinase
B1217_0015	10950.1	11235.3	8870.17	11092.7	10351.9	30S ribosomal protein S4
B1217_0016	558.442	513.516	397.793	535.979	489.917	putative surface protein bspA-like
B1217_0017	2680.64	2507.09	2892.14	2593.86	2693.29	elongation factor G
B1217_0018	1289.42	1456.14	1187.62	1372.78	1311.06	30S ribosomal protein S7
B1217_0019	2040.48	1976.56	1856.1	2008.52	1957.72	30S ribosomal protein S12
B1217_0020	699.748	652.003	641.091	675.875	664.281	multi antimicrobial extrusion (MATE) family protein
B1217_0021	36.3513	59.2134	40.7433	47.7824	45.436	hypothetical protein
B1217_0022	1037.63	1335.82	631.851	1186.73	1001.77	DivIVA domain-containing protein
B1217_0023	659.509	889.22	691.786	774.364	746.838	ribonuclease HIII
B1217_0024	2887.66	2849.03	2539.94	2868.34	2758.87	hypothetical protein
B1217_0025	1209.15	1376.71	1244.6	1292.93	1276.82	histidine triad nucleotide-binding (HIT-like) protein
B1217_0026	325.713	256.132	230.568	290.923	270.804	riboflavin kinase/FAD synthase (bifunctional)
B1217_0027	290.96	344.178	317.94	317.569	317.693	23S rRNA (guanosine-2'-O-)-methyltransferase RlmB
B1217_0028	1580.57	2109.77	1941.18	1845.17	1877.18	PQ-loop repeat-containing protein
B1217_0029	2455.31	2592.64	2957.21	2523.97	2668.39	hypothetical protein
B1217_0030	897.217	839.754	1024.63	868.485	920.532	signal recognition particle receptor FtsY
B1217_0031	810.882	834.963	912.595	822.922	852.813	chromosome partition protein Smc
B1217_0032	690.521	468.668	655.142	579.594	604.777	ribonuclease 3
B1217_0033	823.906	705.673	921.884	764.79	817.154	phosphate acyltransferase
B1217_0034	799.729	774.709	984.273	787.219	852.904	ABC transporter ATPase
B1217_0035	956.34	1108.35	1217.74	1032.35	1094.14	hypothetical protein
B1217_0036	842.139	868.463	965.689	855.301	892.097	ABC transporter ATPase
B1217_0037	970.056	974.579	977.951	972.318	974.195	ABC-2 type transporter
B1217_0038	2103.73	1865.54	2130.12	1984.64	2033.13	hypothetical protein
B1217_0039	4042.6	3688.49	5055.85	3865.54	4262.31	putative L-cysteine desulfidase
B1217_0040	273.581	175.073	237.469	224.327	228.708	4'-phosphopantetheinyl transferase
B1217_0041	316.938	464.64	376.42	390.789	386	preprotein translocase subunit SecG
B1217_0042	1415.54	1241.3	1275.03	1328.42	1310.62	ribonuclease R
B1217_0043	1794.54	1867.05	1494.34	1830.79	1718.64	SsrA-binding protein
B1217_0044	367.703	335.238	303.027	351.471	335.323	putative sporulation transcription regulator WhiA
B1217_0045	680.387	649.392	619.606	664.89	649.795	thioredoxin reductase
B1217_0046	4885.69	5019.42	5573.95	4952.55	5159.69	DNA-directed RNA polymerase subunit beta
B1217_0047	4778.14	4884.93	5575.62	4831.54	5079.56	DNA-directed RNA polymerase subunit beta'
B1217_0048	312.291	302.796	339.788	307.543	318.292	phenylalanine--tRNA ligase alpha subunit
B1217_0049	525.345	472.629	419.603	498.987	472.526	phenylalanine--tRNA ligase beta subunit
B1217_0050	1417.36	1804.26	1413.34	1610.81	1544.99	deoxycytidylate deaminase
B1217_0051	2348.25	2384.51	2017.86	2366.38	2250.21	anaerobic ribonucleoside-triphosphate reductase
B1217_0052	3845.74	3962.6	2878.52	3904.17	3562.28	anaerobic ribonucleoside-triphosphate reductase activating protein
B1217_0053	1857.28	1793.12	1596.65	1825.2	1749.02	phosphotransferase system N-acetylglucosamine-specific EIIA component
B1217_0054	1704.66	1680.05	1738.07	1692.36	1707.59	phosphotransferase system N-acetylglucosamine-specific EIIBC component
B1217_0055	233.77	102.521	275.805	168.146	204.032	hypothetical protein
B1217_0056	466.533	275.342	321.478	370.938	354.451	copper homeostasis protein CutC
B1217_0057	1260.83	1371.07	1288.93	1315.95	1306.94	glucosamine-6-phosphate deaminase
B1217_0058	635.018	628.822	723.869	631.92	662.57	N-acetylglucosamine-6-phosphate deacetylase
B1217_0059	429.512	425.05	369.977	427.281	408.18	type I restriction-modification system DNA specificity (S) subunit
B1217_0060	1053.61	1104.62	986.36	1079.12	1048.2	type I restriction-modification system N6-adenine DNA methyltransferase (M) subunit
B1217_0061	50186.3	49232	37947.5	49709.2	45788.6	anaerobic ribonucleoside-triphosphate reductase
B1217_0062	1224.98	1237.37	1457.36	1231.17	1306.57	NH(3)-dependent NAD(+) synthetase
B1217_0063	1438.17	1312.53	1636.33	1375.35	1462.34	GTPase Obg
B1217_0064	588.237	446.055	551.219	517.146	528.504	serine/threonine protein phosphatase 2C (PP2C)-like protein
B1217_0065	569.941	583.218	608.629	576.579	587.262	putative dual-specificity RNA methyltransferase RlmN
B1217_0066	682.796	881.638	849.779	782.217	804.738	guanylate kinase
B1217_0067	1129.02	1080.59	1214.63	1104.8	1141.41	K+ transport system membrane component
B1217_0068	1288.8	1466.38	1390.65	1377.59	1381.94	K+ transport system NAD-binding component
B1217_0069	1743.4	1531.05	1826.15	1637.22	1700.2	ribulose-phosphate 3-epimerase
B1217_0070	8368.82	7841.86	7064.05	8105.34	7758.24	30S ribosomal protein S10
B1217_0071	3582.59	3726.05	3192.89	3654.32	3500.51	50S ribosomal protein L3
B1217_0072	1842.55	1990.03	1996.17	1916.29	1942.92	50S ribosomal protein L4
B1217_0073	2130.78	1939.03	1901.59	2034.9	1990.46	50S ribosomal protein L23
B1217_0074	3825.82	3831.28	3882.1	3828.55	3846.4	50S ribosomal protein L2
B1217_0075	1389.09	1431.23	1046.5	1410.16	1288.94	30S ribosomal protein S19
B1217_0076	2378.99	2506.97	2636.88	2442.98	2507.62	50S ribosomal protein L22
B1217_0077	2771.37	2982.87	2698.46	2877.12	2817.57	30S ribosomal protein S3
B1217_0078	1762.27	2109	2042.37	1935.64	1971.21	50S ribosomal protein L16
B1217_0079	1294.16	1269.16	1452.08	1281.66	1338.47	50S ribosomal protein L29
B1217_0080	599.797	680.954	832.022	640.376	704.258	30S ribosomal protein S17
B1217_0081	1539.17	1410.29	1446.26	1474.73	1465.24	50S ribosomal protein L14
B1217_0082	867.607	1133.05	1027.14	1000.33	1009.26	50S ribosomal protein L24
B1217_0083	2138.6	2015.63	2040.56	2077.12	2064.93	50S ribosomal protein L5
B1217_0084	81.7905	111.025	96.4974	96.4078	96.4377	30S ribosomal protein S14
B1217_0085	2197.44	2065.07	1955.93	2131.25	2072.81	30S ribosomal protein S8
B1217_0086	1902.78	1850.66	1949.6	1876.72	1901.01	50S ribosomal protein L6
B1217_0087	732.479	1044.01	977.197	888.243	917.894	50S ribosomal protein L18
B1217_0088	2873.57	2741.45	2674.94	2807.51	2763.32	30S ribosomal protein S5
B1217_0089	2406.89	2095	2069.06	2250.94	2190.32	50S ribosomal protein L15
B1217_0090	2101.74	2190.11	1817.01	2145.93	2036.29	protein translocase subunit SecY
B1217_0091	1595.55	1698.37	1337.29	1646.96	1543.74	adenylate kinase
B1217_0092	2236.45	2276.87	1748.06	2256.66	2087.13	methionine aminopeptidase
B1217_0093	516.492	516.267	274.213	516.379	435.657	translation initiation factor IF-1
B1217_0094	222.413	108.688	47.2329	165.55	126.111	50S ribosomal protein L36
B1217_0095	1244.09	1685.09	1536.39	1464.59	1488.53	30S ribosomal protein S13
B1217_0096	2452.18	1803.3	2077.14	2127.74	2110.87	30S ribosomal protein S11
B1217_0097	4497.59	4649.95	4817.45	4573.77	4655	DNA-directed RNA polymerase subunit alpha
B1217_0098	3409.08	3308.74	2999.8	3358.91	3239.21	50S ribosomal protein L17
B1217_0099	200.233	113.778	137.347	157.005	150.453	type I restriction-modification system DNA specificity (S) subunit
B1217_0101	2858.66	2976.13	3985.63	2917.39	3273.47	L-serine dehydratase
B1217_0103	3751.23	3576.14	3215.4	3663.69	3514.26	glyceraldehyde-3-phosphate dehydrogenase
B1217_0104	4268.82	4716.82	3907.44	4492.82	4297.69	phosphoglycerate kinase
B1217_0105	1459.72	1525.32	1788.57	1492.52	1591.21	phosphotransferase system glucose-specific EIICBA component
B1217_0106	111.102	168.049	88.9467	139.576	122.699	hypothetical protein
B1217_0108	1737.73	1855.99	1891.3	1796.86	1828.34	hypothetical protein
B1217_0109	878.443	791.338	1019.12	834.89	896.302	50S ribosomal protein L19
B1217_0110	1283.8	1463.85	1670.31	1373.82	1472.65	tRNA (guanine-N(1)-)-methyltransferase
B1217_0111	1761.26	1944.73	1945.47	1852.99	1883.82	30S ribosomal protein S16
B1217_0112	3483.12	3205.37	3015.59	3344.25	3234.69	hypothetical protein
B1217_0113	2191.18	2158.55	1959.81	2174.86	2103.18	30S ribosomal protein S20
B1217_0114	1168	1057.65	909.836	1112.82	1045.16	hypothetical protein
B1217_0115	1642.04	1573.38	1227.59	1607.71	1481.01	methionyl-tRNA formyltransferase
B1217_0116	391.201	271.062	295.181	331.131	319.148	hypothetical protein
B1217_0117	269.94	256.498	304.829	263.219	277.089	putative GTP cyclohydrolase 1 type 2 protein
B1217_0118	440.643	464.787	451.696	452.715	452.375	tRNA (adenine(22)-N(1))-methyltransferase
B1217_0119	3163.88	3040.02	3342.09	3101.95	3182	RNA polymerase sigma factor SigA
B1217_0120	140.861	147.505	151.945	144.183	146.77	bacteriocin class IIb lactobin A/cerein 7B family protein
B1217_0121	586.165	544.023	466.94	565.094	532.376	tRNA-specific 2-thiouridylase MnmA
B1217_0122	1108.8	1133.58	928.072	1121.19	1056.82	hypothetical protein
B1217_0123	395.988	524.691	446.97	460.339	455.883	choline kinase family protein
B1217_0124	744.894	639.354	590.847	692.124	658.365	ECF transporter family protein substrate-specific component
B1217_0125	1119.63	1273.81	1035.17	1196.72	1142.87	hypothetical protein
B1217_0127	1071.92	772.302	822.032	922.111	888.752	NifU C-terminal domain-containing protein
B1217_0128	1925.11	1894.72	2052.7	1909.91	1957.51	acetate kinase
B1217_0129	318.074	214.649	132.952	266.361	221.892	hypothetical protein
B1217_0130	21.671	0	0	10.8355	7.22366	hypothetical protein
B1217_0131	1188.52	1185.5	1123.51	1187.01	1165.84	phosphoenolpyruvate-protein phosphotransferase
B1217_0132	988.871	1095.02	1160.93	1041.95	1081.61	4-hydroxy-3-methylbut-2-en-1-yl diphosphate synthase (flavodoxin)
B1217_0133	1088.69	1269.37	1344.62	1179.03	1234.23	hypothetical protein
B1217_0134	1268.75	1444.74	1427.9	1356.74	1380.46	histidine--tRNA ligase
B1217_0135	1003.73	860.149	949.085	931.938	937.654	aspartate--tRNA ligase
B1217_0136	3903.14	4438.85	3838.69	4171	4060.23	transcription elongation factor GreA
B1217_0142	1695.21	1674.27	1448.87	1684.74	1606.12	putative surface protein bspA-like
B1217_0143	1007.42	1057.19	1040	1032.3	1034.87	putative surface protein bspA-like
B1217_0144	19.1648	37.4615	28.4897	28.3132	28.372	putative surface protein bspA-like
B1217_0145	50.8025	30.0921	43.0459	40.4473	41.3135	putative surface protein bspA-like
B1217_0146	1477.48	1522.4	1578.33	1499.94	1526.07	UvrABC system protein A
B1217_0147	796.654	711.232	771.202	753.943	759.696	haloacid dehalogenase-like hydrolase
B1217_0148	2193.34	2269.91	2269.27	2231.63	2244.17	threonine--tRNA ligase
B1217_0149	3160.2	3040.74	3381.6	3100.47	3194.18	hypothetical protein
B1217_0150	575.657	541.308	493.939	558.482	536.968	hypothetical protein
B1217_0151	1089.17	1054.13	767.672	1071.65	970.326	tRNA pseudouridine synthase B
B1217_0152	997.438	987.591	1047.9	992.515	1010.98	oligoendopeptidase F
B1217_0153	1415.44	1629.19	1360.8	1522.31	1468.48	CDP-diacylglycerol--glycerol-3-phosphate 3-phosphatidyltransferase
B1217_0154	2039.55	2266.28	2220.88	2152.91	2175.57	asparagine--tRNA ligase
B1217_0156	28669	28286	25171.2	28477.5	27375.4	hypothetical protein
B1217_0158	343.19	396.326	318.783	369.758	352.766	type III restriction-modification system restriction (R) subunit
B1217_0159	1761.96	1855.06	1759.36	1808.51	1792.13	desulfoferrodoxin
B1217_0160	281.723	382.42	166.19	332.071	276.778	50S ribosomal protein L33
B1217_0161	842.84	838.163	696.075	840.502	792.359	Xaa-Pro aminopeptidase
B1217_0162	3878.1	4188.28	4432.79	4033.19	4166.39	5'-nucleotidase
B1217_0164	495.444	522.201	175.359	508.822	397.668	KilA-N domain-containing protein
B1217_0165	145.093	118.173	100.142	131.633	121.136	DNA repair protein RecO
B1217_0166	311.133	329.049	263.53	320.091	301.237	type I restriction-modification system DNA specificity (S) subunit
B1217_0167	75.2547	70.7215	81.2737	72.9881	75.75	GTPase Era
B1217_0168	442.437	360.347	408.225	401.392	403.67	endoribonuclease YbeY
B1217_0170	2535.51	2427.36	1479.97	2481.43	2147.61	putative GTP-binding protein EngB
B1217_0171	295.809	206.507	279.199	251.158	260.505	hypothetical protein
B1217_0172	2521.4	2525.71	2721.48	2523.55	2589.53	transketolase
B1217_0173	1173.97	1304.82	1113.26	1239.39	1197.35	alanine dehydrogenase
B1217_0174	2466.23	1782.95	1592.15	2124.59	1947.11	30S ribosomal protein S21
B1217_0175	945.077	835.703	646.707	890.39	809.162	putative surface protein bspA-like
B1217_0176	760.337	941.691	541.198	851.014	747.742	tRNA 2-thiocytidine biosynthesis protein TtcA
B1217_0177	1927.61	2072.76	2127.31	2000.19	2042.56	leucine--tRNA ligase
B1217_0178	966.44	987.707	870.351	977.073	941.499	ATP-dependent RNA helicase
B1217_0181	2150.05	2315.64	2268.81	2232.85	2244.83	DNA-binding regulatory protein YebC/PmpR family
B1217_0182	776.949	861.216	740.477	819.082	792.881	putative transport protein
B1217_0183	49.9607	47.4728	46.173	48.7168	47.8688	hypothetical protein
B1217_0184	338.067	373.972	376.234	356.02	362.758	heat-inducible transcription repressor HrcA
B1217_0185	1127.87	1073.69	1091.15	1100.78	1097.57	haloacid dehalogenase-like hydrolase
B1217_0186	995.593	982.644	1176.44	989.118	1051.56	spermidine/putrescine transport system ATP-binding protein PotA
B1217_0187	756.514	563.2	646.398	659.857	655.371	spermidine/putrescine transport system permease component PotB
B1217_0188	1017.77	930.735	1044.89	974.254	997.799	spermidine/putrescine transport system permease component PotC
B1217_0189	1017.04	1062.12	1141.38	1039.58	1073.51	spermidine/putrescine transport system substrate-binding protein PotD
B1217_0190	950.815	856.142	827.626	903.479	878.194	tRNA N6-adenosine threonylcarbamoyltransferase
B1217_0191	1814.02	1593.44	1596.31	1703.73	1667.92	putative surface protein bspA-like
B1217_0192	5471.06	5561.91	7149.16	5516.49	6060.71	chaperone protein DnaK
B1217_0193	2084.2	2151.95	2102.71	2118.07	2112.95	histone-like bacterial DNA-binding protein
B1217_0195	1210.36	968.797	731.236	1089.58	970.132	acyl carrier protein
B1217_0196	1551.04	1533.8	1609.33	1542.42	1564.72	hypothetical protein
B1217_0197	33.1439	0	27.3725	16.5719	20.1721	hypothetical protein
B1217_0198	228.951	178.536	124.14	203.743	177.209	hypothetical protein
B1217_0199	76.8335	112.64	56.2024	94.7368	81.892	hypothetical protein
B1217_0200	902.693	1023.52	891.683	963.108	939.3	S-adenosylmethionine synthetase
B1217_0201	12914.2	12596.9	10773.1	12755.5	12094.7	50S ribosomal protein L21
B1217_0202	2740.13	2550.54	2019.47	2645.33	2436.71	hypothetical protein
B1217_0203	3908.9	3943.7	3465.06	3926.3	3772.56	50S ribosomal protein L27
B1217_0204	2171.56	2321.97	1935.12	2246.76	2142.88	hypothetical protein
B1217_0205	11337.4	12147	12766.7	11742.2	12083.7	rubrerythrin
B1217_0206	247.798	418.059	252.678	332.929	306.178	type II restriction-modification system endonuclease
B1217_0207	666.081	772.801	578.267	719.441	672.383	type II restriction-modification system N6-adenine or N4-cytosine DNA methyltransferase
B1217_0208	13522.7	13074.4	11203.5	13298.5	12600.2	50S ribosomal protein L11
B1217_0209	14730.1	14357.1	12548.8	14543.6	13878.7	50S ribosomal protein L1
B1217_0210	2832.34	3027.71	3280.76	2930.03	3046.94	hypothetical protein
B1217_0211	1485.01	1750.06	1461.34	1617.54	1565.47	hypothetical protein
B1217_0212	619.996	592.89	744.943	606.443	652.61	amino acid permease
B1217_0213	211.292	234.667	237.954	222.979	227.971	phosphocarrier protein HPr
B1217_0214	255.516	176.091	194.79	215.804	208.799	hypothetical protein
B1217_0215	44.4826	54.3439	81.3456	49.4132	60.0573	S4 domain-contaiming protein
B1217_0216	2709.98	2777.61	2973.61	2743.8	2820.4	DNA gyrase subunit B
B1217_0217	2481.94	2417.32	3072.88	2449.63	2657.38	DNA gyrase subunit A
B1217_0218	1721	1429.78	1637.93	1575.39	1596.24	cysteine--tRNA ligase
B1217_0219	795.877	795.085	791.754	795.481	794.239	DNA ligase
B1217_0220	443.504	524.786	466.977	484.145	478.423	recombination protein RecR
B1217_0221	522.785	652.874	553.053	587.829	576.237	hypothetical protein
B1217_0222	0	0	2.61259	0	0.870864	hypothetical protein
B1217_0223	61.4668	75.0934	79.7712	68.2801	72.1104	hypothetical protein
B1217_0224	1286.96	1345.42	858.9	1316.19	1163.76	hypothetical protein
B1217_0225	1681.46	1497.26	1282.49	1589.36	1487.07	arginine--tRNA ligase
B1217_0226	2172.29	1979.73	1741.29	2076.01	1964.44	transcription termination/antitermination protein NusG
B1217_0227	1913.85	1905.78	1637.45	1909.82	1819.03	protein translocase subunit SecE
B1217_0228	103.49	0	77.3292	51.745	60.2731	50S ribosomal protein L33
B1217_0229	801.826	1076.66	667.317	939.243	848.601	hypothetical protein
B1217_0230	111.626	123.385	168.385	117.505	134.465	metallo-beta-lactamase domain-containing protein
B1217_0231	688.794	682.291	497.691	685.542	622.925	Mg(2+) transport ATPase P-type
B1217_0232	1529.86	1725.25	1221.81	1627.55	1492.31	hypothetical protein
B1217_0233	2232.22	1976.14	2316.8	2104.18	2175.05	hypothetical protein
B1217_0234	2892.04	2968.59	3717.14	2930.32	3192.59	ATP-dependent zinc metalloprotease FtsH
B1217_0235	2118.87	1945.49	2462.42	2032.18	2175.6	hypoxanthine-guanine phosphoribosyltransferase
B1217_0236	676.135	576.498	664.344	626.316	638.992	thioredoxin reductase
B1217_0237	484.563	477.26	549.092	480.912	503.638	tRNA dimethylallyltransferase
B1217_0238	336.173	281.512	278.752	308.843	298.813	oxygen-independent coproporphyrinogen III oxidase
B1217_0239	3017.08	2978.67	4373.27	2997.88	3456.34	aldehyde-alcohol dehydrogenase (bifunctional)
B1217_0240	1213.81	1420.65	1417.21	1317.23	1350.56	peptidyl-tRNA hydrolase
B1217_0241	1222.02	1191.96	1618.73	1206.99	1344.24	putative N-acetylmannosamine-6-phosphate 2-epimerase
B1217_0242	1339.46	1347.23	1745.57	1343.34	1477.42	phosphotransferase system glucose-specific EIICBA component
B1217_0243	7.19292	0	1.69726	3.59646	2.96339	hypothetical protein
B1217_0244	779.377	469.896	613.808	624.636	621.027	deoxyuridine 5'-triphosphate nucleotidohydrolase
B1217_0245	174.862	237.364	75.6451	206.113	162.624	hypothetical protein
B1217_0246	6381.02	6355.82	6027.71	6368.42	6254.85	50S ribosomal protein L20
B1217_0247	390.078	571.865	426.469	480.971	462.804	50S ribosomal protein L35
B1217_0248	11547.4	11101.7	10163.9	11324.5	10937.7	translation initiation factor IF-3
B1217_0249	771.197	907.553	774.315	839.375	817.688	CTP synthase
B1217_0250	2122.98	2201.65	2615.91	2162.31	2313.51	pyruvate kinase
B1217_0251	1257.45	1196.23	1648.32	1226.84	1367.33	ATP-dependent 6-phosphofructokinase
B1217_0252	1376.37	1349.95	1626.87	1363.16	1451.06	enolase
B1217_0253	501.155	470.434	514.103	485.795	495.231	type I restriction-modification system DNA specificity (S) subunit
B1217_0254	1193.51	1051.14	1005.9	1122.33	1083.52	putative endonuclease 4
B1217_0255	778.839	948.014	797.207	863.426	841.353	aspartyl/glutamyl-tRNA amidotransferase subunit C
B1217_0256	243.966	212.894	244.659	228.43	233.84	aspartyl/glutamyl-tRNA amidotransferase subunit C
B1217_0257	1273.88	1157.24	1261.39	1215.56	1230.83	aspartyl/glutamyl-tRNA amidotransferase subunit A
B1217_0258	1021.98	1126.14	1192.4	1074.06	1113.51	aspartyl/glutamyl-tRNA amidotransferase subunit B
B1217_0259	1057.57	1153.27	1161.59	1105.42	1124.14	serine/threonine protein kinase
B1217_0260	814.62	837.638	947.883	826.129	866.714	recombinase A
B1217_0261	127.714	146.849	107.248	137.282	127.27	hypothetical protein
B1217_0262	730.392	628.868	566.277	679.63	641.846	nicotinamide-nucleotide amidohydrolase PncC
B1217_0263	845.168	871.646	872.35	858.407	863.055	UvrABC system protein B
B1217_0264	1462.75	1467.01	1317.74	1464.88	1415.84	protein translocase subunit SecA
B1217_0265	2824.64	2463.59	1986.41	2644.12	2424.88	hypothetical protein
B1217_0266	871.094	1376.71	759.784	1123.9	1002.53	DNA (cytosine-5-)-methyltransferase
B1217_0267	997.299	784.726	745.86	891.012	842.628	hypothetical protein
B1217_0268	1600.85	1481.99	1596.01	1541.42	1559.62	hypothetical protein
B1217_0269	2775.49	3042.36	4350.48	2908.93	3389.45	DNA (cytosine-5-)-methyltransferase
B1217_0270	4579.28	4705.85	6011.85	4642.56	5098.99	hypothetical protein
B1217_0271	43.1838	70.3429	29.8414	56.7634	47.7894	integrase-recombinase protein
B1217_0276	402.461	393.346	364.668	397.904	386.825	DNA polymerase III subunit delta
B1217_0277	4.54392	7.40167	3.75268	5.9728	5.23276	competence protein
B1217_0278	1111.8	1168.36	1017.11	1140.08	1099.09	valine--tRNA ligase
B1217_0279	255.612	208.186	146.896	231.899	203.564	hypothetical protein
B1217_0280	7386.54	7436.76	6864.33	7411.65	7229.21	LemA family protein
B1217_0281	615.705	566.472	641.667	591.088	607.948	hypothetical protein
B1217_0282	3527.95	3526.82	6017.85	3527.38	4357.54	Lon protease
B1217_0283	647.656	778.141	897.968	712.899	774.588	putative surface protein bspA-like
B1217_0284	46.1841	67.7071	55.5783	56.9456	56.4898	hypothetical protein
B1217_0285	285.691	281.159	363.745	283.425	310.198	ribosomal-protein-alanine acetyltransferase
B1217_0286	236.472	192.597	220.094	214.534	216.388	tRNA threonylcarbamoyladenosine biosynthesis protein TsaB
B1217_0287	327.867	320.441	427.223	324.154	358.51	ribosomal large subunit pseudouridine synthase D
B1217_0288	308.894	370.384	406.954	339.639	362.078	lipoprotein signal peptidase
B1217_0289	734.698	732.801	898.525	733.749	788.674	DNA topoisomerase 4 subunit B
B1217_0290	510.102	545.797	680.179	527.949	578.693	DNA topoisomerase 4 subunit A
B1217_0291	190.999	186.673	205.061	188.836	194.244	putative GTPase
B1217_0292	419.013	438.221	466.83	428.617	441.355	putative nicotinate-nucleotide adenylyltransferase
B1217_0293	205.104	172.809	247.825	188.956	208.579	5'-methylthioadenosine/S-adenosylhomocysteine nucleosidase
B1217_0294	152.348	94.5381	100.142	123.443	115.676	hypothetical protein
B1217_0295	484.153	455.865	400.837	470.009	446.951	DNA polymerase III subunit gamma/tau
B1217_0296	1188.03	1139.98	1145.96	1164.01	1157.99	ABC transporter ATPase and permease components
B1217_0297	819.639	899.568	981.921	859.603	900.376	ABC transporter ATPase and permease components
B1217_0298	621.803	698.189	758.538	659.996	692.843	ribosomal biogenesis GTPase
B1217_0299	1107.75	1069.29	887.745	1088.52	1021.59	ribonuclease HII
B1217_0300	2103.09	2116.29	2089.82	2109.69	2103.07	glucose-6-phosphate isomerase
B1217_0301	752.968	1020.02	956.348	886.493	909.778	uracil-DNA glycosylase
B1217_0302	1786.17	1910.05	1914.19	1848.11	1870.14	hypothetical protein
B1217_0303	2723.51	2701	2950.65	2712.26	2791.72	replicative DNA helicase
B1217_0304	1679.07	1835.62	1970.35	1757.34	1828.34	50S ribosomal protein L9
B1217_0305	816.025	981.105	843.557	898.565	880.229	30S ribosomal protein S18
B1217_0306	3685.33	3817.97	3649.99	3751.65	3717.77	single-stranded DNA-binding protein
B1217_0307	3247.23	3151.94	2824.79	3199.59	3074.65	30S ribosomal protein S6
B1217_0308	507.101	703.653	691.35	605.377	634.035	hypothetical protein
B1217_0309	3648.85	3633.72	3364.39	3641.29	3548.99	uracil phosphoribosyltransferase
B1217_0310	3751.46	3877	6294.2	3814.23	4640.89	ABC transporter permease component
B1217_0311	2903.97	2635.88	4423.02	2769.92	3320.95	ABC transporter permease component
B1217_0312	3146.2	3260.36	4750.06	3203.28	3718.87	ABC transporter ATPase
B1217_0313	4500.98	4371.46	5848	4436.22	4906.81	putative lipoprotein
B1217_0314	1337.93	1405.9	999.254	1371.92	1247.7	triosephosphate isomerase
B1217_0315	3954.09	3719.96	3627.94	3837.03	3767.33	hypothetical protein
B1217_0316	1528.45	1438.76	1421.84	1483.6	1463.01	nicotinate phosphoribosyltransferase
B1217_0317	831.963	1011.02	902.879	921.493	915.288	glycerol-3-phosphate acyltransferase
B1217_0318	1288.31	1079.04	1103.86	1183.68	1157.07	YrdC/Sua5 domain-containing protein
B1217_0319	1424.34	1362.73	1529.62	1393.54	1438.9	trigger factor/SurA domain-containing protein
B1217_0320	1220.38	1179.16	1474.69	1199.77	1291.41	signal recognition particle protein Ffh
B1217_0321	1251.5	1128.51	1399.35	1190	1259.79	tyrosine--tRNA ligase
B1217_0322	187.815	182.105	233.194	184.96	201.038	putative MutT-like hydrolase
B1217_0323	235.989	223.492	201.37	229.74	220.284	abortive infection system AbiD/AbiF-like protein
B1217_0325	33.472	95.4157	75.0323	64.4438	67.9733	putative surface protein bspA-like
B1217_0326	1159.04	1132.5	1294.63	1145.77	1195.39	putative surface protein bspA-like
B1217_0327	1804.64	1656	1398.86	1730.32	1619.83	putative surface protein bspA-like
B1217_0328	8990.48	8991.65	9403.65	8991.06	9128.59	putative surface protein bspA-like
B1217_0329	16.9034	0	11.9657	8.45168	9.62302	fructose-bisphosphate aldolase class II
B1217_0330	15.9969	8.68588	8.80754	12.3414	11.1634	putative surface protein bspA-like
B1217_0331	1919.54	2174.74	2051.07	2047.14	2048.45	fructose-bisphosphate aldolase class II
B1217_0332	2081.23	2331.81	2273.48	2206.52	2228.84	putative DNA-directed RNA polymerase subunit delta
B1217_0333	542.882	596.24	606.533	569.561	581.885	replication-associated recombination protein A
B1217_0334	395.024	389.071	424.868	392.048	402.988	ribonuclease M5
B1217_0335	1030.58	980.564	1064.75	1005.57	1025.3	ribose-phosphate pyrophosphokinase
B1217_0337	948.508	916.806	832.111	932.657	899.141	cell division protein FtsZ
B1217_0338	88.0821	167.392	82.1465	127.737	112.54	hypothetical protein
B1217_0339	373.191	518.502	393.676	445.847	428.456	ribosomal RNA small subunit methyltransferase H
B1217_0340	489.615	645.63	544.645	567.623	559.963	transcriptional regulator MraZ
B1217_0342	5973.26	5734.8	7584.34	5854.03	6430.8	putative cytosol aminopeptidase
B1217_0343	705.471	546.134	665.859	625.802	639.154	tRNA pseudouridine synthase A
B1217_0344	1040.94	980.032	1131.78	1010.49	1050.92	energy-coupling factor transporter transmembrane protein EcfT
B1217_0345	1468.65	1259.35	1539.85	1364	1422.62	energy-coupling factor transporter ATP-binding protein EcfA2
B1217_0346	2472.79	2228.03	2414.98	2350.41	2371.94	energy-coupling factor transporter ATP-binding protein EcfA1
B1217_0347	1398.1	1171.15	1176.59	1284.62	1248.61	23-bisphosphoglycerate-independent phosphoglycerate mutase
B1217_0348	495.216	564.667	500.128	529.941	520.004	tRNA/rRNA methyltransferase SpoU type
B1217_0349	409.126	412.137	362.654	410.631	394.639	ribosomal large subunit pseudouridine synthase C
B1217_0350	1578.71	1642.96	1525.81	1610.84	1582.5	uridine kinase
B1217_0351	706.409	719.178	648.885	712.794	691.491	ABC transporter permease component
B1217_0352	763.266	786.287	664.486	774.776	738.013	tRNA-2-methylthio-N(6)-dimethylallyladenosine synthase
B1217_0353	7988.85	8271.2	8258.06	8130.02	8172.7	putative lipoprotein
B1217_0354	18.7815	45.8904	28.8063	32.336	31.1594	putative surface protein bspA-like
B1217_0357	17.0741	41.7185	46.3317	29.3963	35.0415	putative surface protein bspA-like
B1217_0358	459.331	324.226	257.233	391.778	346.93	release factor glutamine methyltransferase HemK/PrmC
B1217_0359	1446.85	1666.55	1205.96	1556.7	1439.79	peptide chain release factor 1
B1217_0360	14666.2	15656.7	14816.3	15161.4	15046.4	50S ribosomal protein L31
B1217_0361	529.464	541.042	455.503	535.253	508.669	cardiolipin synthetase
B1217_0362	2128.89	2143.09	2418.75	2135.99	2230.24	hypothetical protein
B1217_0363	649.052	513.415	638.5	581.233	600.322	phosphatidate cytidylyltransferase
B1217_0364	2021.06	1930.39	2325.94	1975.72	2092.46	ribosome-recycling factor
B1217_0365	1618.71	1592.55	1864.14	1605.63	1691.8	uridylate kinase
B1217_0366	1609.29	1848.19	2163.66	1728.74	1873.71	elongation factor Ts
B1217_0367	603.692	491.683	598.284	547.687	564.553	ribosomal protein S30Ae/sigma 54 modulation protein
B1217_0368	6119.56	5690.9	6816.81	5905.23	6209.09	class I glutamine amidotransferase-like domain-containing protein
B1217_0369	637.583	712.509	1295.41	675.046	881.833	protein GrpE (HSP-70 cofactor)
B1217_0370	651.398	752.155	1704.38	701.776	1035.98	chaperone protein DnaJ
B1217_0371	1173.74	1095.18	1096.63	1134.46	1121.85	hypothetical protein
B1217_0372	600.666	777.732	724.573	689.199	700.991	ABC transporter ATPase
B1217_0373	890.251	920.903	1031.38	905.577	947.51	ABC transporter permease component
B1217_0374	190.163	292.551	256.763	241.357	246.493	ferrous iron transport protein A
B1217_0375	2971.65	2827.04	2590.7	2899.35	2796.46	ferrous iron transport protein B
B1217_0376	16.1176	19.6907	13.5487	17.9042	16.4524	putative surface protein bspA-like
B1217_0378	3965.79	3938.7	4637.58	3952.24	4180.69	putative surface protein bspA-like
B1217_0379	84.5168	96.3698	61.8227	90.4433	80.9031	fructose-bisphosphate aldolase class II
B1217_0381	2318.44	2362.23	1367.66	2340.33	2016.11	putative surface protein bspA-like
B1217_0382	933.47	554.794	696.509	744.132	728.258	TM2 domain-containing protein
B1217_0383	2485.11	2415.56	2132.42	2450.33	2344.36	trigger factor
B1217_0384	20415.7	20515.8	21454	20465.7	20795.2	elongation factor Tu
B1217_0385	732.251	813.765	905.096	773.008	817.037	pyruvate formate-lyase-activating enzyme
B1217_0386	756.376	616.038	739.513	686.207	703.976	glucosamine-6-phosphate deaminase
B1217_0387	97.7881	147.911	112.075	122.85	119.258	putative phosphotransferase system component EIIB
B1217_0388	1316.95	1265.75	1372.18	1291.35	1318.29	tryptophan--tRNA ligase
B1217_0389	959.38	883.7	962.105	921.54	935.062	haloacid dehalogenase-like hydrolase
B1217_0390	1793.41	1737.68	2002.79	1765.54	1844.63	lysine--tRNA ligase
B1217_0391	882.492	924.113	858.382	903.302	888.329	putative surface protein bspA-like
B1217_0392	85.3167	104.231	84.3008	94.7736	91.2827	hypothetical protein
B1217_0393	342.516	336.932	261.356	339.724	313.601	type I restriction-modification system DNA specificity (S) subunit
B1217_0397	36.2539	40.6001	26.1983	38.427	34.3508	hypothetical protein
B1217_0398	1283.12	1157.69	1102.75	1220.4	1181.18	threonylcarbamoyladenosine tRNA methylthiotransferase MtaB
B1217_0399	612.441	498.809	308.294	555.625	473.181	hypothetical protein
B1217_0400	518.205	582.841	550.246	550.523	550.431	transcription termination factor NusB
B1217_0401	50.7101	27.5342	11.9657	39.1222	30.07	hypothetical protein
B1217_0402	2036.65	1665.49	1755.94	1851.07	1819.36	elongation factor P
B1217_0403	615.686	697.473	643.408	656.579	652.189	alanine--tRNA ligase
B1217_0406	3910.98	4042.4	3240.7	3976.69	3731.36	adenine phosphoribosyltransferase
B1217_0407	2535.51	2350.7	2350.08	2443.1	2412.1	protein translocase subunit SecD
B1217_0408	4188.28	3319.4	2328.88	3753.84	3278.85	30S ribosomal protein S15
B1217_0409	3680.57	3830.37	2936.74	3755.47	3482.56	50S ribosomal protein L7/L12
B1217_0410	5361.38	4856.5	4035.05	5108.94	4750.97	50S ribosomal protein L10
B1217_0413	4851.27	4715.24	4541.97	4783.25	4702.83	hypothetical protein
B1217_0414	514.45	480.92	298.095	497.685	431.155	hypothetical protein
B1217_0415	1603.74	1647.54	1389.46	1625.64	1546.91	glutamate--tRNA ligase
B1217_0416	1341.85	1222.86	1217.7	1282.35	1260.8	formate--tetrahydrofolate ligase
B1217_0417	638.188	585.337	488.395	611.762	570.64	tRNA(Ile)-lysidine synthetase
B1217_0418	1695.57	1756.05	1584.31	1725.81	1678.64	HPr kinase/phosphorylase
B1217_0419	1308.05	1624.29	1468.27	1466.17	1466.87	prolipoprotein diacylglyceryl transferase
B1217_0420	375.63	416.413	267.135	396.022	353.059	hypothetical protein
B1217_0421	714.022	688.356	433.24	701.189	611.872	hypothetical protein
B1217_0422	493.638	414.232	299.436	453.935	402.435	hypothetical protein
B1217_0423	213.721	181.979	115.76	197.85	170.487	hypothetical protein
B1217_0424	156.513	25.4947	11.0793	91.0037	64.3622	hypothetical protein
B1217_0425	612.161	583.923	510.119	598.042	568.735	tRNA uridine 5-carboxymethylaminomethyl modification enzyme MnmG
B1217_0426	140.246	210.414	152.401	175.33	167.687	ribosomal RNA small subunit methyltransferase G
B1217_0427	14.9587	0	1.76485	7.47937	5.57453	hypothetical protein
B1217_0428	3685.79	3787.2	4160.63	3736.49	3877.87	ATP synthase F0 sector subunit a
B1217_0429	545.838	372.859	598.284	459.349	505.66	ATP synthase F0 sector subunit c
B1217_0430	1848.55	2271.91	2624	2060.23	2248.15	ATP synthase F0 sector subunit b
B1217_0431	367.845	413.727	549.718	390.786	443.764	ATP synthase F1 sector delta subunit
B1217_0432	1980.82	1885.11	2455.48	1932.96	2107.14	ATP synthase F1 sector alpha subunit
B1217_0433	958.438	936.732	1241.8	947.585	1045.66	ATP synthase F1 sector gamma subunit
B1217_0434	2277.51	2283.89	2757.56	2280.7	2439.65	ATP synthase F1 sector beta subunit
B1217_0435	845.168	855.528	747.855	850.348	816.184	ATP synthase F1 sector epsilon subunit
B1217_0436	336.747	349.556	204.881	343.151	297.061	hypothetical protein
B1217_0437	574.01	484.717	466.994	529.364	508.574	acyl-CoA N-acyltransferase domain-containing protein
B1217_0438	1056.23	1048.2	1172.22	1052.21	1092.21	isoleucine--tRNA ligase
B1217_0439	668.273	732.614	835.906	700.443	745.598	ABC transporter permease component
B1217_0440	348.973	322.713	410.436	335.843	360.707	ABC transporter ATPase
B1217_0441	363.237	414.644	475.455	388.94	417.779	excinuclease ABC subunit C
B1217_0442	260.854	288.939	199.428	274.897	249.741	putative phosphoesterase
B1217_0443	478.113	522.782	417.289	500.448	472.728	cation-transporting P-type ATPase
B1217_0444	241.477	349.641	186.766	295.559	259.295	hypothetical protein
B1217_0445	48.9953	139.666	68.4028	94.3308	85.6882	Holliday junction ATP-dependent DNA helicase RuvA
B1217_0446	176.191	134.532	74.0547	155.362	128.259	Holliday junction ATP-dependent DNA helicase RuvB
B1217_0447	453.08	482.559	500.626	467.819	478.755	DNA polymerase IV
B1217_0448	502.91	523.378	405.449	513.144	477.246	16S/23S rRNA (cytidine-2'-O)-methyltransferase TlyA/hemolysin A
B1217_0449	149.147	210.556	137.253	179.852	165.652	Holliday junction resolvase RecU
B1217_0450	617.918	590.613	792.289	604.266	666.94	glycerol-3-phosphate dehydrogenase [NAD(P)+
B1217_0451	1105.65	1303.45	1527.77	1204.55	1312.29	GTP-binding protein EngA
B1217_0452	475.407	350.324	441.59	412.866	422.441	cytidylate kinase
B1217_0453	1537.37	1488.84	1634.23	1513.1	1553.48	hypothetical protein
B1217_0454	1984.41	1912.21	2654.06	1948.31	2183.56	chaperone protein ClpB
B1217_0455	1955.31	1897.63	2666.94	1926.47	2173.29	putative surface protein bspA-like
B1217_0456	6.82505	3.70582	6.44182	5.26543	5.65756	putative surface protein bspA-like
B1217_0458	4.13285	0	0.243799	2.06643	1.45888	type III restriction-modification system restriction (R) subunit
B1217_0459	1025.29	857.624	545.975	941.455	809.628	hypothetical protein
B1217_0460	482.953	524.462	408.352	503.707	471.922	hypothetical protein
B1217_0461	8810.45	8567.45	11738.3	8688.95	9705.4	pyruvate formate-lyase
B1217_0462	1883.81	1650.4	1404.41	1767.1	1646.2	hypothetical protein
B1217_0463	2615.24	2744.76	2904.04	2680	2754.68	proline--tRNA ligase
B1217_0464	1742.46	1764.86	1913.89	1753.66	1807.07	iron-sulfur cluster assembly protein SufB
B1217_0465	680.525	643.657	688.933	662.091	671.038	iron-sulfur cluster assembly scaffold protein IscU
B1217_0466	1806.34	2075.19	2037.29	1940.77	1972.94	cysteine desulfurase SufS subfamily
B1217_0467	1165.48	1005.82	1205.67	1085.65	1125.66	iron-sulfur cluster assembly protein SufBD
B1217_0468	1922.34	1765.43	1963	1843.89	1883.59	iron-sulfur cluster assembly ATPase protein SufC
B1217_0469	4258.25	4218.46	4846.28	4238.36	4441	hypothetical protein
B1217_0470	391.584	334.876	299.527	363.23	341.996	hypothetical protein
B1217_0472	37.9851	46.406	61.621	42.1956	48.6707	phosphotransferase system lactose-specific component EIIC/ribosomal protein L22 domain-containing protein (fusion)
B1217_0473	0	0	21.2157	0	7.07191	hypothetical protein
B1217_0474	640.842	711.049	826.201	675.945	726.031	sugar-phosphate isomerase RpiB/LacA/LacB family
B1217_0475	436.577	847.908	981.291	642.243	755.259	sugar-phosphate isomerase RpiB/LacA/LacB family
B1217_0476	1117.58	1171.91	1244.36	1144.74	1177.95	phosphotransferase system lactose-specific component EIIA
B1217_0477	365.745	434.751	334.712	400.248	378.403	putative tRNA (cytidine(34)-2'-O)-methyltransferase
B1217_0478	856.778	893.539	1057.13	875.158	935.816	DNA polymerase III PolC-type
B1217_0479	714.12	860.058	1034.34	787.089	869.505	tRNA modification GTPase MnmE
B1217_0480	557.043	484.978	725.948	521.01	589.323	DNA polymerase III subunit delta'
B1217_0481	849.063	659.806	994.383	754.435	834.417	thymidylate kinase
B1217_0482	1936.93	1985.7	2386.57	1961.32	2103.07	serine--tRNA ligase
B1217_0483	1277.43	851.249	1362.5	1064.34	1163.73	hypothetical protein
B1217_0484	291.258	283.814	215.996	287.536	263.689	glycosyltransferase family 2 protein
B1217_0485	356.555	247.378	282.783	301.967	295.572	RDD domain-containing protein
B1217_0486	872.505	966.667	964.081	919.586	934.418	putative DNA helicase II
B1217_0487	622.756	729.761	697.998	676.258	683.505	putative metallophosphoesterase
B1217_0488	2787.96	2932.22	2303.35	2860.09	2674.51	deoxynucleoside kinase
B1217_0490	31.7299	42.2881	35.3934	37.009	36.4704	type I restriction-modification system N6-adenine DNA methyltransferase (M) subunit
B1217_0492	162.272	95.452	140.397	128.862	132.707	type I restriction-modification system DNA specificity (S) subunit
B1217_0494	417.262	478.555	345.608	447.908	413.808	HD domain-containing phosphohydrolase
B1217_0495	142.845	96.9515	78.1795	119.898	105.992	ATPase
B1217_0496	860.689	905.55	719.805	883.119	828.681	elongation factor 4
B1217_0500	975.194	967.549	585.035	971.372	842.593	type II restriction-modification system endonuclease DpnII
B1217_0501	465.455	610.542	368.219	537.998	481.405	type II restriction-modification system N6-adenine DNA methyltransferase
B1217_0502	626.051	458.904	583.511	542.477	556.155	rubredoxin
B1217_0503	5212.95	5401.75	6468.98	5307.35	5694.56	flavorubredoxin
B1217_0504	748.578	727.69	820.503	738.134	765.591	hypothetical protein
B1217_0505	1553.94	1657.96	1450.38	1605.95	1554.09	DNA polymerase III subunit alpha
B1217_0506	957.111	806.881	945.632	881.996	903.208	5'-3' exonuclease
B1217_0507	673.729	872.081	706.159	772.905	750.656	formamidopyrimidine-DNA glycosylase
B1217_0508	525.493	506.459	481.52	515.976	504.491	dephospho-CoA kinase
B1217_0509	3385.01	2922.86	893.846	3153.94	2400.57	replicative DNA helicase
B1217_0510	4446.2	4066.52	1425.61	4256.36	3312.78	primosomal protein DnaI
B1217_0511	71.4227	96.9515	80.0521	84.1871	82.8088	hypothetical protein
B1217_0512	1001.42	963.12	727.744	982.269	897.427	phytoene dehydrogenase-like protein
B1217_0513	1704.7	1591.21	1523.11	1647.96	1606.34	flavohemoprotein
B1217_0515	633.876	401.541	440.403	517.709	491.94	hypothetical protein
B1217_0516	792.345	688.356	495.454	740.351	658.718	50S ribosomal protein L32
B1217_0517	0	0	21.9152	0	7.30505	hypothetical protein
B1217_0518	1206.11	1296.87	1362.7	1251.49	1288.56	DAK2 domain-containing protein YloV
B1217_0519	14193.4	15003.6	14305.9	14598.5	14500.9	30S ribosomal protein S2
B1217_0520	1059.01	1136.2	1303.79	1097.6	1166.33	DNA translocase FtsK
B1217_0521	1491.64	1585.45	1822.03	1538.54	1633.04	ribonuclease J
B1217_0522	1418.33	1440.01	1610.71	1429.17	1489.68	phosphate transport system accessory protein PhoU
B1217_0523	2654.25	2616.89	3167.77	2635.57	2812.97	hypothetical protein
B1217_0524	733.463	762.169	943.926	747.816	813.186	phosphate import ATP-binding protein PstB
B1217_0525	716.286	801.4	1018.19	758.843	845.293	phosphate transport system permease protein PstA
B1217_0526	1263.4	1398	1605.19	1330.7	1422.2	phosphate-binding protein PstS
B1217_0527	24.6166	37.8707	16.7803	31.2436	26.4225	peptidase domain-containing ABC-type bacteriocin/lantibiotic exporter
B1217_0528	986.03	954.037	990.58	970.033	976.882	glycine--tRNA ligase
B1217_0529	2561.72	2634.56	2296.18	2598.14	2497.49	pyruvate-ferredoxin oxidoreductase
B1217_0530	227.06	123.288	130.968	175.174	160.438	ferredoxin
B1217_0531	268.307	240.378	250.076	254.343	252.921	putative ATPase
B1217_0532	226.753	302.205	256.986	264.479	261.981	putative ATPase
B1217_0533	759.427	578.618	939.334	669.022	759.126	ferredoxin
B1217_0534	2110.39	2003.24	2077.27	2056.81	2063.63	putative surface protein bspA-like
B1217_0535	1241.34	1271.84	1341.07	1256.59	1284.75	GMP synthase (glutamine-hydrolyzing)
B1217_0536	1351.37	1236.83	1151.78	1294.1	1246.66	inosine-5'-monophosphate dehydrogenase
B1217_0537	4255.98	4298.43	4506.26	4277.2	4353.55	transcription termination/antitermination protein NusA
B1217_0538	2092.93	2182.97	2353.44	2137.95	2209.78	translation initiation factor IF-2
B1217_0539	468.749	485.898	601.636	477.324	518.761	ribosome-binding factor A
B1217_0540	3468.22	3230.61	3217.07	3349.42	3305.3	hypothetical protein
B1217_0541	23310.9	23612.2	23214.8	23461.6	23379.3	autonomous glycyl radical cofactor
B1217_0542	6372.13	6765.81	6556.19	6568.97	6564.71	50S ribosomal protein L13
B1217_0543	5655.64	6428.1	7018.96	6041.87	6367.57	30S ribosomal protein S9
B1217_0546	13717.9	13582.8	16344.2	13650.4	14548.3	alanine dehydrogenase
B1217_0548	3090.68	3032.17	3316.3	3061.42	3146.38	putative surface protein bspA-like
B1217_0549	3745.51	3735.94	3834.77	3740.72	3772.07	putative surface protein bspA-like
B1217_0550	633.876	645.334	622.322	639.605	633.844	DNA primase
B1217_0551	95.9056	107.403	63.6472	101.654	88.9853	putative pre-16S rRNA nuclease
B1217_0552	0	0	4.28877	0	1.42959	O-methyltransferase family 3
B1217_0553	286.223	114.359	108.953	200.291	169.845	U32 family peptidase
B1217_0554	493.191	504.68	474.947	498.935	490.939	collagenase/U32 family peptidase
B1217_0555	1829.91	1674.79	2550.85	1752.35	2018.51	phosphomannomutase
B1217_0556	864.824	1003.19	1511.94	934.004	1126.65	cytidine deaminase
B1217_0557	1257.02	1370.35	1908.61	1313.68	1511.99	thymidine phosphorylase
B1217_0558	3096.32	2599.03	3722.97	2847.67	3139.44	deoxyribose-phosphate aldolase
B1217_0559	2861.65	2919.09	3787.48	2890.37	3189.4	purine-nucleoside phosphorylase
B1217_0560	3874.07	4055.72	4974.92	3964.89	4301.57	inorganic pyrophosphatase
B1217_0561	1117.06	931.148	970.858	1024.11	1006.36	methionine--tRNA ligase
B1217_0562	818.099	823.087	748.032	820.593	796.406	putative 1-acyl-sn-glycerol-3-phosphate acyltransferase
B1217_0563	602.438	676.446	710.074	639.442	662.986	thymidylate synthase
B1217_0564	164.643	250.311	252.522	207.477	222.492	dihydrofolate reductase
B1217_0565	222.758	245.46	340.11	234.109	269.442	segregation and condensation protein A
B1217_0566	309.748	360.396	429.135	335.072	366.426	segregation and condensation protein B
B1217_0567	551.768	435.126	517.686	493.447	501.527	tRNA (guanine-N(7)-)-methyltransferase
B1217_0568	1379.87	1554.65	1521.49	1467.26	1485.34	DegV family protein
B1217_0569	1078.32	1072.89	1083.1	1075.6	1078.1	DegV family protein
B1217_0570	470.94	479.452	306.583	475.196	418.992	tRNA-binding domain-containing protein
B1217_0571	1604.68	1744.14	1592.73	1674.41	1647.18	hypothetical protein
B1217_0572	1810.22	1737.98	1616.64	1774.1	1721.61	YqaJ viral recombinase domain-containing protein
B1217_0573	739.252	816.872	765.579	778.062	773.901	putative tRNA sulfurtransferase
B1217_0574	2133.54	2027.29	2005.22	2080.41	2055.35	phosphoesterase RecJ domain-containing protein
B1217_0575	1828.01	1825.23	1845.39	1826.62	1832.88	DisA domain-containing protein
B1217_0577	1636.2	1479.6	1513.1	1557.9	1542.96	hypothetical protein
B1217_0578	1116.38	898.972	1107.27	1007.68	1040.87	TatD family deoxyribonuclease
B1217_0579	1225.49	1284.93	1161.67	1255.21	1224.03	hypothetical protein
B1217_0580	0	0	5.46378	0	1.82126	hypothetical protein
B1217_0581	360.7	385.94	207.772	373.32	318.137	integrase core domain-containing protein
B1217_0582	466.944	425.944	285.369	446.444	392.752	hypothetical protein
B1217_0583	1662.1	1488.43	1122.79	1575.26	1424.44	DNA (cytosine-5-)-methyltransferase
B1217_0584	3797.47	3979.26	3802.11	3888.37	3859.61	hypothetical protein
B1217_0585	340.443	374.001	169.537	357.222	294.66	hypothetical protein
B1217_0586	1587.89	1481.01	1193.55	1534.45	1420.82	50S ribosomal protein L28
B1217_0587	733.79	672.347	871.402	703.069	759.18	iron-containing alcohol dehydrogenase
B1217_0588	2908.84	2878.22	2294.43	2893.53	2693.83	DNA topoisomerase 1
B1217_0589	1674.08	1866.5	1386.41	1770.29	1642.33	thioredoxin
B1217_0590	4232.6	4218.24	5939.76	4225.42	4796.87	enamine/imine deaminase
B1217_0591	6952.94	7064.77	10205.1	7008.85	8074.27	amino acid transporter
B1217_0593	4311.58	4212.44	4695.59	4262.01	4406.54	amino acid transporter
B1217_0594	3487.58	3593.57	3593.45	3540.58	3558.2	ribonuclease J
B1217_0595	2932.22	2788.54	2497.94	2860.38	2739.57	peptide deformylase
B1217_0604	1215.86	1072.39	723.539	1144.12	1003.93	methylenetetrahydrofolate dehydrogenase (NADP+)/methenyltetrahydrofolate cyclohydrolase (bifunctional)
B1217_0605	1080.81	1177.11	961.554	1128.96	1073.16	alpha/beta hydrolase fold-containing protein
B1217_0606	1081.32	921.182	1099.05	1001.25	1033.85	ribosomal RNA small subunit methyltransferase A
B1217_0607	3367.26	3481.84	4024.96	3424.55	3624.69	membrane protein insertase YidC
B1217_0608	286.754	381.054	76.5661	333.904	248.125	ribonuclease P protein component
B1217_0609	0	57.363	45.7022	28.6815	34.3551	50S ribosomal protein L34
